# Supplementary material for: Endosomal catabolism of phosphatidylinositol 4,5-bisphosphate is fundamental in building resilience against pathogens
Source: Protein Cell. 2024 Aug 1;16(3):161–87. doi: 10.1093/procel/pwae041 (PMC11891140; doi:10.1093/procel/pwae041)
Supplement: pwae041_suppl_Supplementary_Table_S1 [file pwae041_suppl_supplementary_table_s1.xlsx]

## Sheet: Table S1A
Table S1A. C. elegans strain rab-10(ok1494) differential metabolites in the lipidomic analysis presented in Fig. 1D.
compound name	P-VALUE	LOG_FOLDCHANGE
BMP(14:0/14:0)	0.000972887	1.43214
BMP(14:0/16:0)	0.0136803	0.937044
BMP(14:0/18:1)	0.414316	0.220558
BMP(14:0/20:1)	0.406519	-0.321685
BMP(14:0/22:2)	0.851842	0.0510539
BMP(16:0/16:3)	0.021517	0.968345
BMP(16:0/18:0)	0.653693	0.307504
BMP(16:0/18:1)	0.342868	-0.348589
BMP(16:0/20:4)	0.157303	-0.53076
BMP(16:1/16:1)	0.312421	-0.360615
BMP(16:1/18:1)	0.237112	-0.412422
BMP(16:1/20:1)	0.00904799	-1.03184
BMP(18:0/18:1)	0.296026	0.44862
BMP(18:0/20:1)	0.189796	0.396403
BMP(18:1/18:2)	0.263395	0.338718
BMP(18:1/20:0)	0.0327594	1.2004
BMP(18:1/20:1)	0.42638	0.285909
BMP(18:1/20:3)	0.075905	-0.836324
BMP(18:1/20:5)	0.149289	0.682265
BMP(18:1/22:3)	0.191392	0.760402
BMP(18:2/20:1)	0.289671	0.44587
BMP(18:2/22:2)	0.469658	0.410038
BMP(20:1/22:3)	0.0422159	1.68749
BMP(20:5/22:5)	0.0711357	0.795339
CE(18:1)	0.415387	0.319683
CE(18:2)	0.190714	0.357718
CE(20:1)	0.103345	0.519258
CE(20:3)	0.365734	-0.203007
CE(20:4)	0.177841	-0.224821
CE(20:5)	0.00177575	-0.699978
Cer(18:0/14:0)	0.0019902	0.942991
Cer(18:0/16:0)	0.0362	0.496773
Cer(18:0/18:0)	0.00317519	2.2634
Cer(18:0/18:1)	0.0679633	0.489987
Cer(18:0/20:0)	0.00288774	1.83
Cer(18:0/22:0)	0.000956625	1.89874
Cer(18:0/22:1)	0.00147377	1.23959
Cer(18:0/24:1)	0.0469088	0.704101
Cer(18:1/14:0)	0.000177946	1.41966
Cer(18:1/16:0)	0.000315847	1.32798
Cer(18:1/16:1)	0.0019121	1.91132
Cer(18:1/18:0)	0.00450571	1.77667
Cer(18:1/18:1)	0.00696717	1.50612
Cer(18:1/20:0)	0.00143891	1.66017
Cer(18:1/20:1)	7.07511e-05	1.99358
Cer(18:1/22:0)	0.0025179	1.9538
Cer(18:1/22:1)	0.00431452	2.0189
Cer(18:1/24:0)	0.105523	0.313777
Cer(18:1/24:1)	0.000230522	1.58437
Cer(18:1/26:1)	0.00117315	-1.09169
DAG(14:0/18:1)	0.963298	0.00775081
DAG(14:0/18:2)	0.102218	-0.37165
DAG(14:0/18:3)	0.0827423	0.334066
DAG(14:0/20:4)	0.0269826	-0.66329
DAG(14:0/22:6)	0.088538	-0.415579
DAG(16:0/16:0)	0.283683	-0.174808
DAG(16:0/16:1)	0.0160699	0.47648
DAG(16:0/18:0)	0.0277542	-0.479582
DAG(16:0/18:1)	0.971935	0.00656043
DAG(16:0/18:2)	0.00561116	-0.77288
DAG(16:0/18:3)	0.992457	0.00172302
DAG(16:0/20:3)	0.0585875	-0.504714
DAG(16:0/20:4)	0.0210801	-0.759692
DAG(16:0/20:5)	0.0165661	-0.740417
DAG(16:1/16:1)	0.00207234	0.513567
DAG(16:1/18:0)	0.823189	0.0447206
DAG(16:1/18:1)	0.507498	0.117576
DAG(16:1/18:2)	0.357823	-0.143091
DAG(16:1/18:3)	0.00725238	0.601441
DAG(16:1/20:0)	0.162291	-0.958992
DAG(16:1/20:2)	0.0888321	-0.356884
DAG(16:1/20:4)	0.407188	-0.163782
DAG(16:1/22:6)	0.00392501	-1.05111
DAG(18:0/18:1)	0.052966	-0.623416
DAG(18:0/18:2)	0.00728112	-1.12871
DAG(18:0/18:3)	0.145253	-0.326347
DAG(18:1/18:1)	0.0492585	-0.434057
DAG(18:1/18:2)	0.0137868	-0.898517
DAG(18:1/20:1)	0.16552	-0.333399
DAG(18:1/20:2)	0.0177327	-0.962446
DAG(18:1/20:3)	0.0103859	-0.732212
DAG(18:1/20:4)	0.185664	-0.255969
DAG(18:1/20:5)	0.00923767	-0.846061
DAG(18:1/22:4)	0.0208464	-0.44958
DAG(18:1/22:5)	0.0240809	-0.796328
DAG(18:1/22:6)	0.429962	-0.189526
DAG(18:2/18:3)	0.107385	-0.412658
DAG(18:2/20:3)	0.0139068	-0.781916
DAG(18:2/20:4)	0.0418321	-0.479822
DAG(18:2/20:5)	0.000512206	-1.33466
DAG(18:2/22:5)	0.000410328	-0.918553
DAG(18:2/22:6)	0.000414736	-1.37221
DGDG(12:0/16:0)	0.0284989	-0.779679
DGDG(12:0/18:1)	0.0202584	-1.12467
DGDG(12:0/18:2)	0.00769945	-0.923462
DGDG(12:0/20:0)	0.000367528	-1.49093
DGDG(12:1/18:0)	0.0440687	-0.521077
DGDG(14:0/14:0)	0.0235506	-0.83103
DGDG(14:0/16:1)	0.00918209	-1.22404
DGDG(14:0/18:0)	0.00138254	-1.45971
DGDG(14:0/18:1)	0.000697513	-1.70496
DGDG(14:0/18:2)	0.00380692	-1.73257
DGDG(14:0/18:3)	0.00482635	-1.20455
DGDG(14:1/16:0)	0.0153381	-1.12516
DGDG(14:1/20:1)	0.00832264	-1.47294
DGDG(16:0/16:0)	0.000937749	-1.92397
DGDG(16:0/16:1)	0.00731795	-1.4141
DGDG(18:0/18:5)	0.000388973	-1.82584
FFA(14:0)	0.961594	-0.0102396
FFA(14:1)	0.33375	0.228068
FFA(16:0)	0.981848	-0.00520387
FFA(16:1)	0.751038	-0.0740547
FFA(16:2)	0.00476946	0.632121
FFA(18:0)	0.0507502	-0.459442
FFA(18:1)	0.585436	-0.128924
FFA(18:2)	0.108632	-0.382038
FFA(18:3)	0.654458	0.0939319
FFA(20:1)	0.54777	-0.141175
FFA(20:2)	0.029398	-0.595386
FFA(20:3)	0.177591	-0.322243
FFA(20:4)	0.13844	-0.344412
FFA(20:5)	0.333899	-0.168862
FFA(22:0)	0.00894269	-1.41566
FFA(22:1)	0.3133	-0.255673
FFA(22:2)	0.00850073	-0.964522
FFA(22:3)	0.00218774	-0.91735
FFA(22:4)	0.00395199	-0.836691
FFA(24:0)	0.00308706	-1.24823
FFA(24:1)	0.106749	-0.591305
FFA(24:4)	0.0194391	-0.737685
FFA(24:5)	0.350856	-0.23067
FFA(26:0)	0.00173423	-1.05549
FFA(26:1)	0.501045	-0.161097
FFA(26:4)	0.217315	-0.370229
FFA(26:5)	0.00828734	-1.15067
FFA(26:6)	0.00374533	-0.520223
FFA(28:3)	0.651112	0.103015
FFA(28:5)	0.131905	0.390706
FFA(30:4)	0.564068	0.180504
Hex2Cer(18:0/16:1)	0.00216421	1.05287
Hex2Cer(18:1/16:0)	0.557526	0.186806
HexCer(18:0/14:0)	0.891329	-0.0322514
HexCer(18:0/16:1)	0.0991306	-0.393677
HexCer(18:0/18:0)	0.829091	0.0738695
HexCer(18:0/18:1)	0.793129	0.0836424
HexCer(18:1/22:1)	0.0397015	-1.54448
HexCer(18:1/24:0)	0.0781677	-0.975582
HexCer(18:1/24:1)	0.0315638	-1.18425
HexCer(18:1/26:1)	0.0127566	-1.83526
LPC(16:0)	0.987641	-0.00593771
LPC(16:1)	0.547959	0.222441
LPC(18:1)	0.189895	-0.405702
LPC(18:2)	0.755482	-0.087705
LPC(20:3)	0.109225	0.682676
LPC(20:4)	0.552188	0.182241
LPC(20:5)	0.568111	0.158061
LPE(14:0)	0.767761	-0.0970798
LPE(16:0)	0.652724	-0.151661
LPE(16:1)	0.181599	-0.555087
LPE(18:0)	0.123319	0.400727
LPE(18:1)	0.744249	-0.087915
LPE(18:2)	0.31601	-0.298224
LPE(18:3)	0.457998	0.174712
LPE(20:0)	0.0815939	0.482526
LPE(20:1)	0.635995	0.172428
LPE(20:2)	0.747954	-0.124299
LPE(20:3)	0.46687	0.249545
LPE(20:4)	0.545485	0.21656
LPE(20:5)	0.292818	0.3851
LPG(14:0)	0.00521369	1.71198
LPG(16:0)	0.252751	0.436115
LPG(16:1)	0.968953	0.0167077
LPG(18:0)	0.42406	0.365845
LPG(18:1)	0.822816	-0.0900587
LPG(18:2)	0.561142	0.245127
LPG(18:3)	0.071352	0.836907
LPG(18:4)	0.4908	0.250489
LPG(20:5)	0.0164978	0.956952
LPI(20:5)	0.52412	0.425745
LPI(22:1)	0.101102	2.12951
MGDG(16:0/18:0)	0.145035	2.68285
MGDG(16:0/20:2)	0.140484	3.5145
MGDG(16:1/18:0)	0.128139	2.90574
MGDG(16:1/18:1)	0.158563	2.64936
MGDG(16:1/20:1)	0.13949	2.93901
MGDG(18:0/18:0)	0.135521	2.90266
MGDG(18:0/18:1)	0.168296	3.06238
MGDG(18:0/20:1)	0.178615	3.7853
MGDG(18:1/18:1)	0.137773	2.86927
MGDG(18:1/18:2)	0.042822	3.17271
PC(14:0/18:1)	0.0171925	1.7615
PC(14:0/20:4)	0.0693265	1.3546
PC(14:0/20:5)	0.0163537	1.21817
PC(16:0/16:1)	0.00842098	1.43901
PC(16:0/18:1)	0.0508208	1.08387
PC(16:0/18:2)	0.0426221	1.04669
PC(16:0/18:3)	0.0607537	1.44955
PC(16:0/20:3)	0.0134764	0.97322
PC(16:0/20:4)	0.0421382	1.21077
PC(16:0/20:5)	0.011634	0.896933
PC(16:1/18:1)	0.0183597	-0.543765
PC(16:1/18:2)	0.03674	-0.627928
PC(18:0/18:0)	0.791313	0.0458074
PC(18:0/18:1)	0.445748	0.151348
PC(18:0/18:2)	0.107643	-0.298341
PC(18:0/20:0)	0.00599584	1.58011
PC(18:0/20:3)	0.292633	0.309349
PC(18:0/20:4)	0.728324	0.119519
PC(18:0/20:5)	0.753562	-0.0991803
PC(18:1/16:1)	0.0303031	1.3568
PC(18:1/18:1)	0.591663	0.105199
PC(18:1/18:2)	0.00825169	0.925506
PC(18:1/18:3)	0.0208836	1.47144
PC(18:1/20:1)	0.0563964	1.62855
PC(18:1/20:2)	0.0643168	0.751213
PC(18:1/20:3)	0.0296842	1.23302
PC(18:1/20:4)	0.0154882	0.85301
PC(18:1/20:5)	0.124326	0.563943
PC(18:2/16:1)	0.0156045	1.60136
PC(18:2/18:2)	0.0227347	1.26966
PC(18:2/20:1)	0.0328246	1.59546
PC(18:2/20:3)	0.00630072	1.07591
PC(18:2/20:4)	0.0302923	1.08203
PC(18:2/20:5)	0.0405596	0.777147
PC(20:0/18:1)	0.00473714	0.614434
PE(14:0/14:0)	0.00648797	0.850112
PE(14:0/16:1)	0.798271	-0.0464297
PE(14:0/18:1)	0.326702	0.287771
PE(14:0/18:2)	0.0165676	0.975538
PE(14:0/20:1)	0.0541863	1.53364
PE(14:0/20:4)	0.00262241	1.13949
PE(14:0/20:5)	0.100049	0.809712
PE(16:0/14:0)	0.882074	0.0267679
PE(16:0/16:0)	0.780411	-0.0750853
PE(16:0/16:1)	0.0111636	-0.605342
PE(16:0/18:1)	0.0299716	0.606359
PE(16:0/18:2)	0.120924	0.655034
PE(16:0/18:3)	0.00423672	1.00036
PE(16:0/20:1)	0.0070088	1.11684
PE(16:0/20:2)	0.00869318	0.86134
PE(16:0/20:3)	0.00374819	1.27732
PE(16:0/20:4)	0.00464113	1.04235
PE(16:0/20:5)	0.00665884	1.06189
PE(18:0/16:0)	0.847513	-0.0367775
PE(18:0/16:1)	0.0575381	0.782152
PE(18:0/18:0)	0.0385395	0.457146
PE(18:0/18:1)	0.0106956	0.510568
PE(18:0/18:2)	0.581556	0.146733
PE(18:0/18:3)	0.00803422	0.881541
PE(18:0/20:1)	0.0382907	0.499919
PE(18:0/20:2)	0.403991	0.215035
PE(18:0/20:3)	0.0097863	0.820642
PE(18:0/20:4)	0.0878735	0.59974
PE(18:0/20:5)	0.0408561	0.769864
PE(18:1/16:1)	0.0386614	-0.517021
PE(18:1/18:1)	0.384394	0.165081
PE(18:1/18:2)	0.693509	0.12133
PE(18:1/18:3)	0.000671292	1.50068
PE(18:1/20:1)	0.00223516	0.986087
PE(18:1/20:2)	0.0533368	0.631315
PE(18:1/20:3)	0.0522152	0.992662
PE(18:1/20:4)	0.0654882	0.738772
PE(18:1/20:5)	0.114032	1.09366
PE(18:2/16:1)	0.414588	0.205852
PE(18:2/18:2)	0.068568	0.654629
PE(18:2/20:1)	0.00941698	0.991628
PE(18:2/20:2)	0.309553	0.422137
PE(18:2/20:5)	0.076694	1.3341
PE-O(16:0/16:0)	0.384136	-0.231801
PE-O(16:0/16:1)	0.105611	-0.338732
PE-O(16:0/18:0)	0.357786	0.160874
PE-O(16:0/18:1)	0.0951319	0.3623
PE-O(16:0/18:2)	0.215361	-0.308498
PE-O(16:0/18:3)	0.00205315	1.52443
PE-O(16:0/20:1)	0.0424563	0.955852
PE-O(16:0/20:3)	0.356866	-0.197676
PE-O(16:0/20:4)	0.0499245	-0.777
PE-O(16:0/20:5)	0.00318854	-1.24719
PE-O(18:0/16:0)	0.0937189	-0.556981
PE-O(18:0/16:1)	0.744552	0.0535998
PE-O(18:0/18:0)	0.0600359	-0.615296
PE-O(18:0/18:1)	0.0422538	-0.476268
PE-O(18:0/18:2)	0.00921199	-0.932818
PE-O(18:0/18:3)	0.111304	-0.507624
PE-O(18:0/20:1)	0.034907	-0.662686
PE-O(18:0/20:2)	0.0180939	-1.17081
PE-O(18:0/20:3)	0.0221173	-0.75456
PE-O(18:0/20:4)	0.0281503	-0.948655
PE-O(18:0/20:5)	0.0278425	-0.969392
PE-O(18:0/22:4)	0.0317127	-0.756244
PE-O(18:0/22:5)	0.00310844	-1.10241
PE-P(14:0/18:1)	0.475351	0.307029
PE-P(16:0/16:0)	0.592534	0.145773
PE-P(16:0/16:1)	0.205245	0.410612
PE-P(16:0/18:0)	0.0836289	0.550062
PE-P(16:0/18:1)	0.0417718	0.503222
PE-P(16:0/18:2)	0.0886161	-0.357361
PE-P(16:0/18:3)	0.020841	-0.740375
PE-P(16:0/20:1)	0.020527	0.902273
PE-P(16:0/20:2)	0.152061	0.313196
PE-P(16:0/20:3)	0.247058	-0.330213
PE-P(16:0/20:4)	0.0216385	-0.928681
PE-P(16:0/20:5)	0.00143183	-0.878591
PE-P(16:1/18:1)	0.195545	0.404766
PE-P(18:0/16:0)	0.0299574	-0.819758
PE-P(18:0/16:1)	0.487508	0.165642
PE-P(18:0/18:0)	0.101147	-0.396973
PE-P(18:0/18:1)	0.409748	-0.178166
PE-P(18:0/18:2)	0.00493444	-0.720992
PE-P(18:0/18:3)	0.139102	-0.36853
PE-P(18:0/20:1)	0.988041	0.0029181
PE-P(18:0/20:2)	0.0103574	-0.765477
PE-P(18:0/20:3)	0.0749313	-0.527181
PE-P(18:0/20:4)	0.0501739	-0.763328
PE-P(18:0/20:5)	0.0193743	-0.850341
PE-P(18:0/22:4)	0.0268543	-0.827098
PE-P(18:0/22:5)	0.0109726	-1.02758
PE-P(18:1/16:0)	0.418054	0.162572
PE-P(18:1/16:1)	0.0506129	0.650555
PE-P(18:1/18:0)	0.0960659	0.395205
PE-P(18:1/18:1)	0.024907	0.450283
PE-P(18:1/18:2)	0.136849	-0.43278
PE-P(18:1/20:1)	0.00429805	0.970456
PE-P(18:1/20:2)	0.992973	-0.00203714
PE-P(18:1/20:3)	0.786432	-0.0937986
PE-P(18:1/20:4)	0.339584	-0.301639
PE-P(18:1/20:5)	0.0129977	-0.879035
PG(14:0/14:0)	0.000822666	1.42336
PG(14:0/16:0)	0.00773256	0.95283
PG(14:0/18:1)	0.323284	0.290299
PG(14:0/20:1)	0.721446	-0.134712
PG(14:0/24:2)	0.170724	0.435991
PG(16:0/16:0)	0.0986714	-0.555617
PG(16:0/16:1)	0.0872575	-0.623737
PG(16:0/16:3)	0.0211199	0.961207
PG(16:0/18:0)	0.324666	0.555346
PG(16:0/18:1)	0.209635	-0.453749
PG(16:0/20:4)	0.155856	-0.544189
PG(16:0/22:2)	0.0250825	0.808906
PG(16:1/16:1)	0.26374	-0.372964
PG(16:1/18:1)	0.233016	-0.47069
PG(16:1/20:1)	0.0259168	-0.831288
PG(18:0/18:1)	0.276938	0.418221
PG(18:0/20:1)	0.663032	0.1322
PG(18:1/18:1)	0.478805	0.168186
PG(18:1/20:1)	0.266793	0.370783
PG(18:1/20:3)	0.0516898	-0.943306
PG(18:1/20:5)	0.15034	0.691
PG(20:1/22:0)	0.0207516	2.80901
PG(20:1/24:0)	0.0360388	2.00147
PG(20:3/20:4)	0.00670779	1.97911
PG(20:4/20:4)	0.050969	1.34715
PI(16:0/20:1)	0.0327124	2.56439
PI(16:1/20:0)	0.0321062	2.01253
PS(14:0/18:4)	0.216768	-1.32534
PS(14:0/20:3)	0.0339817	1.76937
PS(14:0/22:1)	0.270716	-1.08689
PS(16:0/16:1)	0.278591	-0.323383
PS(16:0/18:0)	0.129581	-0.665074
PS(16:0/18:1)	0.0499012	-0.682408
PS(16:0/20:0)	0.634476	0.377592
PS(16:0/20:1)	0.403262	-0.884987
PS(16:0/20:2)	0.959541	-0.0453878
PS(16:0/22:0)	0.399227	0.567764
PS(16:0/22:1)	0.460374	-0.636762
PS(16:0/22:2)	0.0302428	2.37897
PS(16:1/18:1)	0.00429468	-1.15469
PS(16:1/18:2)	0.1984	0.783328
PS(16:1/18:3)	0.160984	0.738557
PS(16:1/20:0)	0.567621	-0.531804
PS(16:1/20:1)	0.764028	-0.242553
PS(16:1/20:2)	0.0335192	0.980257
PS(16:1/20:3)	0.0611296	1.40046
PS(16:1/22:0)	0.733255	0.238325
PS(16:1/22:1)	0.297124	0.53854
PS(16:1/22:2)	0.111785	0.856156
PS(16:1/22:3)	0.428797	-0.404858
PS(18:0/20:0)	0.85555	-0.156715
PS(18:0/20:1)	0.724871	-0.303688
PS(18:0/20:2)	0.0269987	1.89588
PS(18:0/22:0)	0.494222	-0.52753
PS(18:0/22:1)	0.830634	-0.17566
PS(18:1/18:2)	0.093695	1.33405
PS(18:1/20:0)	0.577651	-0.506275
PS(18:1/20:1)	0.507952	0.337146
PS(18:1/22:0)	0.955323	0.0417574
PS(18:1/22:3)	0.0419556	-0.654971
PS(18:2/18:2)	0.212479	0.912957
PS(18:2/20:2)	0.172555	-0.394014
PS(18:2/22:0)	0.25717	0.326214
PS(20:0/22:0)	0.307982	0.73487
PS(20:1/22:0)	0.0485526	1.9138
PS(20:1/22:1)	0.0292892	0.825814
PS(20:1/22:2)	0.00604062	1.51499
PS(20:2/20:3)	0.968184	-0.0117128
PS(20:2/22:0)	0.194839	0.359267
PS(20:3/22:0)	0.0377384	0.500774
PS(20:4/22:0)	0.130663	0.433347
PS(20:5/22:0)	0.908009	-0.0265733
PS(20:5/22:1)	0.802212	0.0917194
SM(14:0)	0.0361363	0.418709
SM(16:0)	0.109578	-0.301094
SM(18:0)	0.50451	-0.132022
SM(18:1)	0.0364686	0.8287
SM(20:0)	0.0949892	-0.325535
SM(22:0)	0.29378	-0.293464
SM(22:1)	0.0205396	0.915683
TAG(40:0)_FA14:0	0.00490385	1.76702
TAG(42:0)_FA14:0	0.00436054	1.66623
TAG(42:0)_FA16:0	0.00507143	1.00211
TAG(42:1)_FA14:0	0.0017016	1.87446
TAG(42:1)_FA16:0	0.00653753	0.605191
TAG(42:1)_FA16:1	0.0010496	1.24818
TAG(42:1)_FA18:1	0.0123613	-1.13395
TAG(44:0)_FA14:0	0.00567774	1.14505
TAG(44:0)_FA16:0	0.00305786	1.2553
TAG(44:0)_FA18:0	0.610965	-0.119649
TAG(44:1)_FA14:0	0.000251297	1.49145
TAG(44:1)_FA16:0	0.000262955	1.37133
TAG(44:1)_FA16:1	0.000430696	1.29726
TAG(44:1)_FA18:1	0.421355	0.170792
TAG(44:2)_FA14:0	0.000331606	1.36709
TAG(44:2)_FA16:0	0.000212486	1.21185
TAG(44:2)_FA16:1	0.000436729	1.29443
TAG(44:2)_FA18:1	0.125318	-0.351049
TAG(44:2)_FA18:2	0.557336	-0.119909
TAG(44:3)_FA18:2	0.237299	-0.283005
TAG(45:0)_FA14:0	0.00707206	1.35023
TAG(45:0)_FA16:0	0.00196017	1.26165
TAG(45:1)_FA16:0	0.00385211	1.12446
TAG(45:1)_FA18:1	0.980241	0.0066218
TAG(46:0)_FA14:0	0.00150231	1.05216
TAG(46:0)_FA16:0	0.000431461	1.1359
TAG(46:0)_FA18:0	0.367667	-0.164443
TAG(46:1)_FA14:0	0.023414	0.754619
TAG(46:1)_FA16:0	0.00465564	1.07589
TAG(46:1)_FA16:1	0.0148134	0.950574
TAG(46:1)_FA18:0	0.420959	0.170566
TAG(46:1)_FA18:1	0.175136	0.455959
TAG(46:2)_FA14:0	0.0289496	0.758886
TAG(46:2)_FA16:0	0.00969576	0.954636
TAG(46:2)_FA16:1	0.0113375	0.909274
TAG(46:2)_FA18:1	0.226527	0.363581
TAG(46:2)_FA18:2	0.867295	-0.0441872
TAG(46:3)_FA14:0	0.0294188	0.832597
TAG(46:3)_FA16:0	0.0296045	0.998624
TAG(46:3)_FA16:1	0.0404714	0.721399
TAG(46:3)_FA18:1	0.150189	0.470789
TAG(46:3)_FA18:2	0.947126	-0.0173827
TAG(46:3)_FA18:3	0.0985367	0.525297
TAG(46:4)_FA18:2	0.222167	0.413335
TAG(47:0)_FA14:0	0.0013706	1.02078
TAG(47:0)_FA16:0	0.000457537	1.24845
TAG(47:0)_FA17:0	0.00533937	0.798396
TAG(47:1)_FA14:0	0.0317577	0.445978
TAG(47:1)_FA16:0	0.00453215	0.728863
TAG(47:1)_FA16:1	0.00115951	0.981722
TAG(47:1)_FA17:0	0.0238088	0.535903
TAG(47:1)_FA18:1	0.415037	0.203759
TAG(47:2)_FA14:0	0.251409	0.299928
TAG(47:2)_FA16:1	0.0448127	0.536523
TAG(47:2)_FA18:1	0.558528	0.12521
TAG(47:2)_FA18:2	0.135308	-0.362861
TAG(48:0)_FA14:0	0.014022	0.701233
TAG(48:0)_FA16:0	0.000304843	1.19491
TAG(48:0)_FA18:0	0.70832	0.0764472
TAG(48:1)_FA14:0	0.0225804	0.485906
TAG(48:1)_FA16:0	0.00600707	0.725739
TAG(48:1)_FA16:1	0.000401977	0.954279
TAG(48:1)_FA18:0	0.154918	-0.295762
TAG(48:1)_FA18:1	0.134433	0.338821
TAG(48:2)_FA14:0	0.453365	0.159742
TAG(48:2)_FA16:0	0.119766	0.360807
TAG(48:2)_FA16:1	0.0383745	0.467866
TAG(48:2)_FA18:0	0.975336	-0.00707404
TAG(48:2)_FA18:1	0.550715	0.137669
TAG(48:2)_FA18:2	0.0412708	-0.511856
TAG(48:3)_FA14:0	0.407174	0.187067
TAG(48:3)_FA16:0	0.0564206	0.510208
TAG(48:3)_FA16:1	0.262963	0.26636
TAG(48:3)_FA18:1	0.685177	0.0910272
TAG(48:3)_FA18:2	0.335861	-0.229386
TAG(48:3)_FA18:3	0.149687	0.338613
TAG(48:4)_FA14:0	0.0435677	0.517666
TAG(48:4)_FA16:0	0.0277504	0.687749
TAG(48:4)_FA16:1	0.0921767	0.411371
TAG(48:4)_FA18:1	0.456066	0.182982
TAG(48:4)_FA18:2	0.228031	-0.313663
TAG(48:4)_FA18:3	0.0941478	0.503049
TAG(48:4)_FA20:4	0.721894	0.0822332
TAG(48:5)_FA18:3	0.305023	0.291769
TAG(49:0)_FA16:0	0.000295796	1.04975
TAG(49:0)_FA17:0	0.00188733	0.83113
TAG(49:0)_FA18:0	0.506538	0.148423
TAG(49:1)_FA14:0	0.118669	0.285187
TAG(49:1)_FA16:0	0.0160929	0.525979
TAG(49:1)_FA16:1	0.00147745	0.885291
TAG(49:1)_FA17:0	0.0749976	0.341008
TAG(49:1)_FA18:1	0.0619037	0.396105
TAG(49:2)_FA14:0	0.891583	0.0266116
TAG(49:2)_FA16:0	0.290657	0.226323
TAG(49:2)_FA16:1	0.0745537	0.435163
TAG(49:2)_FA17:0	0.494305	0.144789
TAG(49:2)_FA18:1	0.538882	0.129575
TAG(49:2)_FA18:2	0.29698	-0.208022
TAG(49:3)_FA16:0	0.859454	0.0421529
TAG(49:3)_FA16:1	0.469312	0.167121
TAG(49:3)_FA18:2	0.173548	-0.358464
TAG(49:3)_FA18:3	0.116237	0.425076
TAG(50:0)_FA14:0	0.00709385	0.845613
TAG(50:0)_FA16:0	0.0196439	0.658991
TAG(50:0)_FA18:0	0.985159	-0.00441694
TAG(50:1)_FA14:0	0.584448	-0.108934
TAG(50:1)_FA16:0	0.0578972	0.385194
TAG(50:1)_FA16:1	0.0230524	0.416084
TAG(50:1)_FA18:0	0.055348	-0.430183
TAG(50:1)_FA18:1	0.119479	0.349313
TAG(50:1)_FA20:1	0.00345198	0.917492
TAG(50:2)_FA14:0	0.368885	-0.237963
TAG(50:2)_FA16:0	0.731242	0.0834441
TAG(50:2)_FA16:1	0.21241	0.33348
TAG(50:2)_FA18:0	0.0729902	-0.523382
TAG(50:2)_FA18:1	0.982275	0.00496712
TAG(50:2)_FA18:2	0.0962817	-0.431199
TAG(50:2)_FA20:2	0.902283	-0.0377694
TAG(50:3)_FA14:0	0.108586	-0.502868
TAG(50:3)_FA16:0	0.902255	0.0342597
TAG(50:3)_FA16:1	0.549653	-0.159077
TAG(50:3)_FA18:0	0.102208	-0.54366
TAG(50:3)_FA18:1	0.61428	-0.132942
TAG(50:3)_FA18:3	0.358586	0.221912
TAG(50:3)_FA20:3	0.586407	0.129285
TAG(50:4)_FA14:0	0.447545	-0.201523
TAG(50:4)_FA16:0	0.436026	0.224569
TAG(50:4)_FA16:1	0.996043	0.00141988
TAG(50:4)_FA18:1	0.759317	-0.103376
TAG(50:4)_FA18:2	0.0728249	-0.573514
TAG(50:4)_FA18:3	0.980045	-0.00771939
TAG(50:4)_FA20:3	0.775939	0.0944915
TAG(50:4)_FA20:4	0.656643	-0.129147
TAG(50:5)_FA14:0	0.934489	-0.0224002
TAG(50:5)_FA16:0	0.798958	0.0711419
TAG(50:5)_FA16:1	0.270983	0.350854
TAG(50:5)_FA18:1	0.480566	0.224814
TAG(50:5)_FA18:2	0.276267	-0.369799
TAG(50:5)_FA18:3	0.461327	0.219165
TAG(50:5)_FA20:4	0.829922	0.0665213
TAG(50:5)_FA20:5	0.303274	-0.288586
TAG(50:6)_FA20:4	0.983967	0.00673375
TAG(51:0)_FA16:0	0.899635	0.0333553
TAG(51:0)_FA17:0	0.885761	0.0382079
TAG(51:0)_FA18:0	0.0855417	-0.48861
TAG(51:1)_FA16:0	0.705797	0.0937796
TAG(51:1)_FA17:0	0.854436	0.0430304
TAG(51:1)_FA18:0	0.0223116	-0.706387
TAG(51:1)_FA18:1	0.935571	-0.0206971
TAG(51:2)_FA16:0	0.30583	-0.240874
TAG(51:2)_FA16:1	0.929668	-0.023851
TAG(51:2)_FA17:0	0.332608	-0.271302
TAG(51:2)_FA18:1	0.589287	-0.126937
TAG(51:2)_FA18:2	0.0268201	-0.628595
TAG(51:3)_FA16:1	0.307448	-0.264231
TAG(51:3)_FA17:0	0.332624	-0.274228
TAG(51:3)_FA18:2	0.00860925	-0.88202
TAG(51:3)_FA18:3	0.902674	-0.0270326
TAG(51:4)_FA16:1	0.0611795	-0.605605
TAG(51:4)_FA18:2	0.0116484	-0.915365
TAG(51:4)_FA18:3	0.557997	-0.160237
TAG(51:4)_FA20:4	0.922575	-0.0255435
TAG(51:5)_FA18:2	0.032737	-0.786307
TAG(51:5)_FA18:3	0.665362	-0.127591
TAG(52:0)_FA16:0	0.162223	0.481629
TAG(52:0)_FA18:0	0.015484	-0.971044
TAG(52:0)_FA20:0	0.015538	1.23325
TAG(52:1)_FA16:0	0.33246	-0.274889
TAG(52:1)_FA16:1	0.34272	0.28853
TAG(52:1)_FA18:0	0.0191058	-0.807817
TAG(52:1)_FA18:1	0.200009	-0.342678
TAG(52:1)_FA20:0	0.0347178	0.748857
TAG(52:1)_FA20:1	0.0226692	0.892239
TAG(52:2)_FA14:0	0.49434	0.168507
TAG(52:2)_FA16:0	0.245407	-0.275272
TAG(52:2)_FA16:1	0.216196	-0.316903
TAG(52:2)_FA18:0	0.0104134	-0.850525
TAG(52:2)_FA18:1	0.275287	-0.252132
TAG(52:2)_FA18:2	0.00717994	-0.835655
TAG(52:2)_FA20:0	0.398142	0.217107
TAG(52:2)_FA20:1	0.0658471	0.518812
TAG(52:2)_FA20:2	0.916027	-0.0246809
TAG(52:3)_FA14:0	0.127229	-0.573501
TAG(52:3)_FA16:0	0.0214103	-0.868993
TAG(52:3)_FA16:1	0.0640031	-0.649345
TAG(52:3)_FA18:0	0.0425489	-1.18473
TAG(52:3)_FA18:1	0.0680054	-0.725594
TAG(52:3)_FA18:2	0.037377	-1.13549
TAG(52:3)_FA18:3	0.363301	-0.351812
TAG(52:3)_FA20:0	0.228722	-0.522428
TAG(52:3)_FA20:1	0.997813	0.000731838
TAG(52:3)_FA20:2	0.119853	-0.603884
TAG(52:3)_FA20:3	0.537951	-0.195139
TAG(52:4)_FA14:0	0.197755	-0.507755
TAG(52:4)_FA16:0	0.186551	-0.499177
TAG(52:4)_FA16:1	0.111465	-0.762927
TAG(52:4)_FA18:0	0.0312725	-1.07488
TAG(52:4)_FA18:1	0.098927	-0.683332
TAG(52:4)_FA18:2	0.0496501	-1.29319
TAG(52:4)_FA18:3	0.288913	-0.477873
TAG(52:4)_FA20:2	0.167262	-0.619868
TAG(52:4)_FA20:3	0.369795	-0.300431
TAG(52:4)_FA20:4	0.318029	-0.418737
TAG(52:5)_FA14:0	0.111283	-0.668182
TAG(52:5)_FA16:0	0.254618	-0.474879
TAG(52:5)_FA16:1	0.298997	-0.451243
TAG(52:5)_FA18:1	0.274677	-0.485624
TAG(52:5)_FA18:2	0.0854276	-0.972921
TAG(52:5)_FA18:3	0.174795	-0.591691
TAG(52:5)_FA20:3	0.338132	-0.402104
TAG(52:5)_FA20:4	0.143585	-0.697139
TAG(52:5)_FA20:5	0.121612	-0.638843
TAG(52:6)_FA14:0	0.139311	-0.658422
TAG(52:6)_FA16:0	0.260651	-0.424389
TAG(52:6)_FA16:1	0.405799	-0.353923
TAG(52:6)_FA18:1	0.15766	-0.592238
TAG(52:6)_FA18:2	0.12558	-0.698781
TAG(52:6)_FA18:3	0.840053	-0.0792971
TAG(52:6)_FA20:4	0.165988	-0.620382
TAG(52:6)_FA20:5	0.064627	-0.858791
TAG(52:7)_FA18:1	0.170514	-0.595346
TAG(52:7)_FA20:5	0.0669256	-0.881221
TAG(52:8)_FA18:2	0.285322	-0.475537
TAG(53:0)_FA16:0	0.144345	0.509846
TAG(53:1)_FA16:0	0.462373	-0.248393
TAG(53:1)_FA17:0	0.0675602	-0.965984
TAG(53:1)_FA18:0	0.0384746	-1.47741
TAG(53:1)_FA18:1	0.0246537	-0.988803
TAG(53:2)_FA16:0	0.0503096	-0.828614
TAG(53:2)_FA17:0	0.0791163	-0.84718
TAG(53:2)_FA18:1	0.0999397	-0.76299
TAG(53:2)_FA18:2	0.0351129	-1.45221
TAG(53:3)_FA16:0	0.0334884	-1.13349
TAG(53:3)_FA17:0	0.0497836	-0.995405
TAG(53:3)_FA18:2	0.0342189	-1.39439
TAG(53:4)_FA16:0	0.111532	-0.711702
TAG(53:4)_FA17:0	0.102722	-0.795532
TAG(53:4)_FA18:2	0.039043	-1.55138
TAG(53:4)_FA18:3	0.0886684	-0.763392
TAG(53:4)_FA20:4	0.260618	-0.446834
TAG(53:5)_FA20:4	0.0555024	-0.799577
TAG(53:6)_FA20:4	0.0591745	-0.986369
TAG(54:0)_FA16:0	0.465431	-0.267623
TAG(54:0)_FA18:0	0.0436068	-1.15854
TAG(54:1)_FA16:0	0.73074	-0.125331
TAG(54:1)_FA18:0	0.0276679	-1.90122
TAG(54:1)_FA18:1	0.0697715	-0.958451
TAG(54:1)_FA20:0	0.861569	0.0622392
TAG(54:1)_FA20:1	0.601442	-0.183973
TAG(54:2)_FA16:0	0.561355	-0.180326
TAG(54:2)_FA18:0	0.0181518	-1.5086
TAG(54:2)_FA18:1	0.0464371	-1.09919
TAG(54:2)_FA18:2	0.0302053	-1.42827
TAG(54:2)_FA20:0	0.434015	-0.290511
TAG(54:2)_FA20:1	0.986115	0.00556878
TAG(54:2)_FA20:2	0.047598	-0.93221
TAG(54:3)_FA16:0	0.160721	-0.527486
TAG(54:3)_FA16:1	0.379371	-0.271961
TAG(54:3)_FA18:0	0.0208527	-1.53024
TAG(54:3)_FA18:1	0.056489	-0.997195
TAG(54:3)_FA18:2	0.0185158	-1.60682
TAG(54:3)_FA18:3	0.116831	-0.828025
TAG(54:3)_FA20:1	0.477566	-0.247075
TAG(54:3)_FA20:2	0.110213	-0.875315
TAG(54:3)_FA20:3	0.0883676	-0.864713
TAG(54:4)_FA16:0	0.488826	-0.17743
TAG(54:4)_FA16:1	0.13715	-0.403388
TAG(54:4)_FA18:0	0.00812228	-0.93633
TAG(54:4)_FA18:1	0.0108866	-0.905208
TAG(54:4)_FA18:2	0.00150947	-1.31537
TAG(54:4)_FA18:3	0.0905663	-0.564533
TAG(54:4)_FA20:1	0.850688	-0.0594179
TAG(54:4)_FA20:2	0.0440229	-0.686411
TAG(54:4)_FA20:3	0.156065	-0.417347
TAG(54:4)_FA20:4	0.0830416	-0.519515
TAG(54:5)_FA16:0	0.0829308	-0.527365
TAG(54:5)_FA16:1	0.113049	-0.494879
TAG(54:5)_FA18:0	0.00664045	-0.935326
TAG(54:5)_FA18:1	0.0610698	-0.587918
TAG(54:5)_FA18:2	0.00589035	-0.99226
TAG(54:5)_FA18:3	0.0820846	-0.55147
TAG(54:5)_FA20:2	0.0896845	-0.534386
TAG(54:5)_FA20:3	0.0509981	-0.605746
TAG(54:5)_FA20:4	0.0579753	-0.573492
TAG(54:5)_FA20:5	0.0144725	-0.762531
TAG(54:6)_FA16:0	0.144964	-0.441755
TAG(54:6)_FA16:1	0.153808	-0.434607
TAG(54:6)_FA18:1	0.0724626	-0.531279
TAG(54:6)_FA18:2	0.0160518	-0.847716
TAG(54:6)_FA18:3	0.15938	-0.466133
TAG(54:6)_FA20:3	0.689467	-0.102017
TAG(54:6)_FA20:4	0.027435	-0.716514
TAG(54:6)_FA20:5	0.0181453	-0.785316
TAG(54:7)_FA16:1	0.182814	-0.400698
TAG(54:7)_FA18:1	0.184137	-0.390441
TAG(54:7)_FA18:2	0.0477028	-0.717644
TAG(54:7)_FA18:3	0.775749	0.0864044
TAG(54:7)_FA20:4	0.693072	-0.118767
TAG(54:7)_FA20:5	0.0478283	-0.621305
TAG(54:8)_FA18:2	0.0454943	-0.678278
TAG(54:8)_FA18:3	0.898179	0.0379199
TAG(54:8)_FA20:4	0.620657	0.170432
TAG(54:8)_FA20:5	0.216972	-0.397003
TAG(55:1)_FA16:0	0.163372	-0.435559
TAG(55:1)_FA18:1	0.491646	-0.210479
TAG(55:2)_FA18:1	0.0149341	-0.859796
TAG(55:2)_FA18:2	0.00730211	-0.961344
TAG(55:3)_FA18:1	0.00453775	-1.05851
TAG(55:3)_FA18:2	0.00164881	-1.34297
TAG(55:4)_FA18:1	0.00262573	-1.21318
TAG(55:4)_FA18:2	0.000946289	-1.54458
TAG(55:5)_FA18:1	0.0291963	-0.703227
TAG(55:5)_FA18:2	0.00189305	-1.41725
TAG(55:5)_FA20:4	0.0362511	-0.661503
TAG(56:1)_FA16:0	0.384388	-0.325468
TAG(56:1)_FA18:1	0.0869443	-0.882275
TAG(56:2)_FA16:0	0.474295	-0.23403
TAG(56:2)_FA18:0	0.0294318	-1.39295
TAG(56:2)_FA20:0	0.190753	-0.540751
TAG(56:2)_FA20:1	0.0520695	-0.832901
TAG(56:3)_FA18:0	0.0245664	-1.49131
TAG(56:3)_FA18:1	0.0636283	-0.753015
TAG(56:3)_FA18:2	0.0230279	-1.20599
TAG(56:3)_FA20:0	0.0758669	-0.633879
TAG(56:3)_FA20:1	0.284096	-0.37283
TAG(56:3)_FA20:2	0.0268946	-1.36183
TAG(56:4)_FA16:0	0.506571	0.1706
TAG(56:4)_FA18:0	0.00110085	-1.28775
TAG(56:4)_FA18:1	0.0413948	-0.699073
TAG(56:4)_FA18:2	0.00448667	-1.14575
TAG(56:4)_FA20:1	0.0623094	-0.539516
TAG(56:4)_FA20:2	0.0113633	-0.906131
TAG(56:4)_FA20:3	0.00468233	-0.910009
TAG(56:5)_FA16:0	0.205303	-0.354978
TAG(56:5)_FA18:0	0.00128879	-1.36138
TAG(56:5)_FA18:1	0.0398516	-0.697918
TAG(56:5)_FA18:2	0.00588017	-1.16796
TAG(56:5)_FA20:1	0.44041	-0.212264
TAG(56:5)_FA20:2	0.030288	-0.821739
TAG(56:5)_FA20:3	0.0477895	-0.656055
TAG(56:5)_FA20:4	0.00630752	-1.04728
TAG(56:6)_FA16:0	0.405798	-0.229023
TAG(56:6)_FA18:0	0.000805404	-1.29072
TAG(56:6)_FA18:1	0.0099689	-0.876799
TAG(56:6)_FA18:2	0.00160327	-1.19067
TAG(56:6)_FA18:3	0.0681711	-0.497435
TAG(56:6)_FA20:2	0.196203	-0.469033
TAG(56:6)_FA20:3	0.0645628	-0.592157
TAG(56:6)_FA20:4	0.0309346	-0.773506
TAG(56:6)_FA20:5	0.00504275	-1.12555
TAG(56:7)_FA16:0	0.164453	-0.391801
TAG(56:7)_FA16:1	0.472325	-0.266616
TAG(56:7)_FA18:0	0.00050731	-1.53655
TAG(56:7)_FA18:1	0.0263965	-0.712844
TAG(56:7)_FA18:2	0.00234204	-1.09669
TAG(56:7)_FA18:3	0.686992	-0.124128
TAG(56:7)_FA20:3	0.274503	-0.344195
TAG(56:7)_FA20:4	0.0155883	-0.80522
TAG(56:7)_FA20:5	0.00954901	-0.875547
TAG(56:8)_FA16:0	0.663433	-0.136095
TAG(56:8)_FA16:1	0.876877	-0.0467952
TAG(56:8)_FA18:1	0.00948054	-0.972036
TAG(56:8)_FA18:2	0.00920507	-0.964162
TAG(56:8)_FA18:3	0.0913105	-0.44444
TAG(56:8)_FA20:4	0.497594	-0.196668
TAG(56:8)_FA20:5	0.0145506	-0.881807
TAG(56:9)_FA18:3	0.369996	-0.276836
TAG(56:9)_FA20:4	0.41475	-0.27158
TAG(56:9)_FA20:5	0.0750462	-0.567593
TAG(57:2)_FA18:1	0.0491214	-1.17616
TAG(57:3)_FA18:2	0.0206737	-1.6534
TAG(58:10)_FA18:2	0.0797851	-1.01525
TAG(58:10)_FA20:4	0.0519531	-0.81418
TAG(58:10)_FA20:5	0.0467998	-1.10076
TAG(58:2)_FA18:1	0.0696298	-0.879688
TAG(58:3)_FA18:1	0.102061	-0.644556
TAG(58:5)_FA18:1	0.0971475	-0.536993
TAG(58:6)_FA18:0	0.0161568	-1.08823
TAG(58:6)_FA18:1	0.0640267	-0.788286
TAG(58:6)_FA20:4	0.0353981	-1.01076
TAG(58:7)_FA18:0	0.0126508	-1.08872
TAG(58:7)_FA18:1	0.0561173	-0.786729
TAG(58:7)_FA18:2	0.0187076	-1.15977
TAG(58:7)_FA20:4	0.0608202	-0.884221
TAG(58:8)_FA18:1	0.0242895	-0.985285
TAG(58:8)_FA18:2	0.0441162	-0.982334
TAG(58:8)_FA20:3	0.0245509	-0.824756
TAG(58:8)_FA20:4	0.105262	-0.548436
TAG(58:9)_FA18:1	0.0813463	-0.742556
TAG(58:9)_FA18:2	0.127535	-0.774754
TAG(58:9)_FA20:4	0.0744826	-0.785892

## Sheet: Table S1B
Table S1B. C. elegans strain unc-16(e109) differential metabolites in positive mode presented in Fig. 3C.
MS2 name	MS2 score	MS1 name	MS1 ppm	mzmed	rtmed	P-VALUE	LOG_FOLDCHANGE
ACar(15:0)	0.925949			386.325	78.0747	0.00265741	-3.32109
ACar(15:2)	0.587156			382.3	208.849	0.114385	-0.155359
ACar(16:0)	0.953114			400.341	97.5425	0.204131	-0.630406
ACar(17:0)	0.974316			414.357	105.526	0.00144397	-2.89139
ACar(17:1)	0.851576			412.341	87.9758	0.0445333	-1.40484
ACar(18:0)	0.972937			428.373	156.791	0.806518	-0.434928
ACar(18:1)	0.938495			426.357	98.0119	0.0213755	-1.27663
ACar(19:0)	0.984605			442.389	157.262	0.263759	-1.62696
ACar(19:1)	0.940187			440.373	122.489	0.902169	-0.104666
ACar(20:1)	0.947011			454.388	138.176	0.00730195	-1.88577
ACar(20:5)	0.998583			446.325	67.0674	0.00187333	-1.69915
ACar(21:0)	0.972307			470.42	224.309	0.00293761	-1.76134
Cer/NDS(d18:0/29:1)	0.770968			720.72	673.423	0.62385	0.311713
Cer/NDS(d27:0/14:0)	0.770968			638.656	480.293	0.0232862	0.404981
Cer/NS(d17:1/21:0)	0.90941			594.582	535.857	0.00111938	-1.93866
Cer/NS(d17:1/21:1)	0.920163			592.574	523.072	0.0116122	-0.739107
Cer/NS(d17:1/22:0)	0.91476			608.597	554.457	0.00399809	-1.5194
Cer/NS(d17:1/22:1)	0.906254			606.58	534.654	0.00380591	-1.72515
Cer/NS(d17:1/23:0)	0.926173			622.604	552.846	0.00966778	-1.97307
Cer/NS(d17:1/23:1)	0.89952			620.597	552.813	0.00393423	-1.52193
Cer/NS(d17:1/24:0)	0.856688			636.628	586.549	0.0036122	-1.56022
Cer/NS(d17:1/24:1)	0.915592			634.611	569.912	0.00663835	-1.33393
Cer/NS(d17:1/25:1)	0.883602			648.628	585.84	0.00457073	-1.30958
Cer/NS(d17:1/26:1)	0.913002			662.644	601.606	0.00948451	-1.11307
Cer/NS(d19:3/24:1)	0.770968			658.598	482.823	0.00433126	-1.06435
Cer/NS(d26:3/25:1)	0.770968			770.719	585.485	0.490111	-0.705502
Cer/NS(d27:2/16:2)	0.770968			658.598	437.64	0.00173249	-1.16105
DAG(14:0/18:2)	0.721917			582.508	474.805	0.820168	0.0504029
DAG(14:0/20:4)	0.972887			606.509	442.167	0.0498952	-0.749568
DAG(14:0/20:5)	0.596763			604.492	420.38	0.00946408	-1.44523
DAG(15:0/18:2)	0.974755			596.523	487.052	0.308015	0.552807
DAG(15:0/18:3)	0.65758			594.508	453.306	0.044045	-0.521206
DAG(15:0/20:3)	0.973684			622.53	469.476	0.0321641	-1.08578
DAG(15:0/20:4)	0.949853			620.525	458.229	0.00405025	-2.91505
DAG(15:0/20:5)	0.634159			618.507	438.148	0.00453512	-2.36204
DAG(15:1/20:4)	0.932221			618.499	411.705	0.0136807	-1.85831
DAG(15:1/20:5)	0.632827			616.491	411.241	0.0138692	-1.44257
DAG(16:0/20:4)	0.8334			634.539	485.802	0.447576	-0.508697
DAG(16:0/20:5)	0.574527			632.523	468.053	0.00180317	-1.35617
DAG(16:1/18:2)	0.949058			608.523	473.886	0.0108567	-1.02217
DAG(16:1/20:4)	0.927954			632.523	448.053	0.177343	0.311921
DAG(16:1/20:5)	0.551219			630.507	426.373	0.418274	0.201861
DAG(17:0/20:4)	0.948074			648.547	483.382	0.0112455	-2.36386
DAG(17:1/20:4)	0.965331			646.539	463.4	0.0102178	-1.67632
DAG(17:1/20:5)	0.627493			644.524	442.85	0.00693173	-2.32273
DAG(18:1/20:3)	0.971776			662.571	518.35	0.0134304	-1.04328
DAG(18:1/20:4)	0.927036			660.554	510.916	0.00798911	-1.46094
DAG(18:2/18:2)	0.956022			634.531	468.05	0.0720554	-1.58943
DAG(18:2/20:3)	0.862131			660.546	471.63	0.0138323	-1.32634
DAG(18:2/20:4)	0.944963			658.538	457.406	0.0344261	-0.855246
DAG(18:2/20:5)	0.603515			656.515	405.022	0.852365	0.0691758
DAG(18:3/20:5)	0.843			654.498	438.813	0.0647365	1.42372
DAG(18:4/20:4)	0.860702			654.501	371.657	0.214627	0.65174
DAG(18:4/20:5)	0.612898			652.493	372.188	0.704529	0.0813074
DAG(20:2/20:3)	0.955914			688.586	510.998	0.0299263	-1.13866
DAG(20:3/20:3)	0.915125			686.57	512.535	0.00530912	-1.73642
DAG(20:3/20:4)	0.935697			684.554	469.652	0.000115121	-2.70839
DAG(20:4/20:4)	0.887181			682.54	437.219	0.00264661	-2.77995
DAG(20:4/20:5)	0.893268			680.523	426.427	0.0123904	-0.969753
DAG(20:5/20:5)	0.787415			678.507	392.437	0.00174845	-2.18163
DGTS(13:1/18:4)	0.500687			688.519	88.9454	0.766746	-0.261588
DGTS(16:1/26:2)	0.500687			846.713	568.567	0.00107021	-1.61445
DGTS(17:2/26:4)	0.500687			854.68	548.773	0.00136828	-1.41553
DGTS(19:2/26:4)	0.500687			882.711	583.337	0.00137553	-2.65701
DGTS(2:0/17:0)	0.500687			530.402	93.3625	0.685848	0.0765269
DGTS(2:0/17:1)	0.500687			528.392	95.1359	0.372035	0.171219
DGTS(20:2/26:4)	0.500687			896.712	569.365	0.000229989	-2.47631
DGTS(21:2/26:4)	0.500687			910.728	584.703	0.000469702	-2.49456
DGTS(26:1/18:5)	0.500687			868.696	568.572	0.00343684	-1.23125
DGTS(8:0/8:0)	0.622996			488.357	73.6042	0.387868	-4.57153
HexCer/NDS(d18:0/16:2)	0.757822			698.566	326.426	0.019213	-2.75914
HexCer/NS(d17:1/22:1)	0.946302			768.632	498.004	0.030553	-1.41934
HexCer/NS(d17:1/24:1)	0.878054			796.662	535.036	0.00497609	-0.757546
LPC(14:0)	0.934819			468.307	104.996	0.0102126	-0.916782
LPC(15:0)	0.964431			482.324	76.5457	0.0125184	-1.51084
LPC(16:0)	0.982219			496.338	89.0175	0.0354885	-0.731015
LPC(16:1)	0.974904			494.323	72.6997	0.00400647	1.56664
LPC(17:0)	0.970668			510.354	102.802	0.478701	-0.748584
LPC(17:1)	0.980327			508.34	83.7686	0.0290021	0.555484
LPC(18:0)	0.965747			524.371	127.083	0.542039	-0.167231
LPC(18:1)	0.957785			522.356	134.818	0.0859713	3.59242
LPC(18:2)	0.972614			520.34	76.2912	0.0299526	1.03221
LPC(18:3)	0.96076			518.323	91.781	0.192727	0.181832
LPC(18:4)	0.972953			516.308	50.5527	0.0150223	1.02876
LPC(19:0)	0.952383			538.378	115.438	0.00807941	0.729382
LPC(19:1)	0.925489			536.371	115.931	0.126053	0.51315
LPC(20:0)	0.950223			552.402	182.028	0.13097	-0.487833
LPC(20:1)	0.897655			550.387	131.965	0.851773	0.0778218
LPC(20:2)	0.973341			548.37	99.7828	0.00392747	-1.57724
LPC(20:3)	0.978203			546.356	82.2257	0.211218	-0.304301
LPC(20:4)	0.630564			544.336	92.9839	0.0329583	0.814112
LPC(20:5)	0.976974			542.324	65.2716	0.0157507	-0.751449
LPE(15:0)	0.999854			440.277	50.7094	0.0217622	-1.20007
LPE(15:1)	0.999854			438.261	67.9406	0.0686332	0.511885
LPE(16:0)	0.999854			454.282	71.9428	0.0412136	5.09154
LPE(16:1)	0.999854			452.277	72.161	0.000685573	1.24281
LPE(17:1)	0.999854			466.293	83.0413	0.0317252	1.0919
LPE(18:0)	0.94958			482.324	130.626	0.367006	0.954876
LPE(18:1)	0.999971			480.297	76.899	0.182144	-0.88842
LPE(18:2)	0.997959			478.293	76.0906	0.585	-0.377372
LPE(18:3)	0.999854			476.275	90.3964	0.171116	0.475211
LPE(19:0)	0.999854			496.338	154.6	0.349747	-0.597852
LPE(19:1)	0.999854			494.323	93.1521	0.0178638	0.994124
LPE(20:0)	0.999854			510.354	184.435	0.565498	0.157788
LPE(20:2)	0.999854			506.324	99.6785	0.0250741	-1.6452
LPE(20:3)	0.999633			504.308	83.7967	0.409367	0.608986
LPE(20:4)	0.999854			502.293	71.9681	0.169442	-0.39054
LPE(20:5)	0.996349			500.276	50.5747	0.391212	0.197193
PC(10:0/26:1)	0.955706			788.612	516.237	0.08582	0.522211
PC(10:0/26:2)	0.94984			786.597	491.023	0.50497	-0.412122
PC(11:0/22:3)	0.955382			742.537	348.206	0.271024	-0.508753
PC(11:0/22:5)	0.960408			738.505	281.259	0.137532	-0.573822
PC(11:0/26:2)	0.933791			800.613	485.522	0.287854	0.268649
PC(11:0/26:4)	0.96276			796.573	440.581	0.687297	-0.152076
PC(12:0/22:3)	0.94877			756.544	336.408	0.267658	-0.338144
PC(12:0/22:5)	0.954268			752.519	292.205	0.00281328	1.64525
PC(12:0/22:6)	0.918184			750.505	265.388	0.0329562	0.744127
PC(12:0/26:2)	0.968791			814.619	475.058	0.0179359	-1.89746
PC(12:0/27:0)	0.936212			832.7	494.079	0.00140058	-4.52394
PC(13:0/22:3)	0.957354			770.567	397.002	0.160075	-0.750406
PC(13:0/22:5)	0.958782			766.525	301.142	0.0113909	-1.28839
PC(13:0/22:6)	0.935901			764.521	301.144	0.0173524	-1.26205
PC(13:0/26:4)	0.967215			824.601	486.346	0.0183492	0.911247
PC(13:1/24:2)	0.97701			798.59	482.827	0.700048	-0.0530189
PC(13:1/24:4)	0.958744			794.566	387.44	0.00473932	-2.0206
PC(13:1/26:2)	0.964851			826.62	463.447	0.0210123	-1.15717
PC(13:1/26:4)	0.967769			822.594	485.048	0.154985	0.409449
PC(14:0/18:3)	0.950082			728.521	320.411	0.000977345	2.23541
PC(14:0/22:3)	0.968902			784.574	452.193	0.343011	-0.23551
PC(14:0/22:5)	0.950807			780.543	319.541	0.046223	0.643527
PC(14:0e/2:0)	0.986713			496.33	71.7346	0.00602195	2.47898
PC(14:0e/22:0)	0.990556			776.643	534.376	0.0202096	-1.18738
PC(14:0e/26:2)	0.942691			828.692	551.966	0.00443616	-1.2365
PC(14:0e/3:0)	0.997413			510.346	83.9976	0.0289927	0.656073
PC(14:0e/4:0)	0.992248			524.36	92.6474	0.0238846	0.610442
PC(14:1/22:6)	0.934984			776.52	281.926	0.0178201	2.08471
PC(14:1/24:2)	0.961471			812.611	459.135	0.00865427	-2.58032
PC(14:1/24:4)	0.962019			808.583	395.641	0.0181574	-1.29954
PC(14:1/26:4)	0.966921			836.616	445.338	0.0269773	-1.06519
PC(14:1e/2:0)	0.999123			494.323	50.4763	0.396258	0.973375
PC(14:1e/24:4)	0.998879			794.594	406.968	0.895297	-0.032982
PC(14:1e/4:0)	0.998206			522.345	76.8478	0.0278417	1.03188
PC(14:1e/6:0)	0.973319			550.376	99.2673	0.0233014	-1.30468
PC(15:0/15:0)	0.972105			706.536	377.489	0.00458178	-2.49659
PC(15:0/22:6)	0.962442			792.552	355.825	0.0827227	-0.757753
PC(15:1/15:1)	0.985942			702.505	300.899	0.00460015	1.67569
PC(15:1/22:6)	0.95599			790.534	305.753	0.122818	0.42157
PC(16:0/16:0)	0.987189			734.569	448.095	0.0381099	-0.651081
PC(16:0/22:3)	0.97242			812.603	498.791	0.261703	0.307768
PC(16:0/22:6)	0.965065			806.569	355.825	0.193119	-0.374426
PC(16:0e/21:2)	0.999464			786.633	520.463	0.0187987	-1.11956
PC(16:0e/22:6)	0.999167			792.589	407.527	0.016682	-1.11709
PC(16:1/16:1)	0.973125			730.536	372.182	0.769557	0.0851189
PC(16:1/22:6)	0.955655			804.553	332.123	0.545138	-0.184785
PC(16:2/16:2)	0.936779			726.504	289.259	0.000457371	1.13729
PC(16:2/22:6)	0.958039			802.533	344.846	0.5156	0.330803
PC(16:2e/2:0)	0.998283			520.332	44.1574	0.443433	-0.528124
PC(16:2e/23:0)	0.999502			814.674	534.687	0.0578006	-0.836844
PC(16:2e/25:0)	0.942691			842.707	568.331	0.00771674	-1.33911
PC(16:2e/3:0)	0.999162			534.342	103.956	0.0364891	-4.08425
PC(16:3/22:6)	0.93574			800.521	283.351	0.0281348	2.03544
PC(16:3/24:4)	0.958808			832.575	346.206	0.0105304	-1.57173
PC(16:4/22:6)	0.953342			798.505	243.06	0.752563	0.0784406
PC(17:0/17:0)	0.958569			762.59	451.295	0.212469	-0.682099
PC(17:0/22:6)	0.98142			820.579	450.853	0.207035	0.541753
PC(17:1/17:1)	0.965956			758.566	424.089	0.530419	-0.309873
PC(17:1/22:6)	0.962833			818.57	345.075	0.324696	-1.21297
PC(17:2/17:2)	0.980895			754.535	332.193	0.487237	-0.636951
PC(17:2/22:6)	0.957824			816.553	307.249	0.00638182	-2.44282
PC(17:2/24:4)	0.96703			848.615	458.033	0.123024	-0.932963
PC(18:0/15:1)	0.959464			746.559	463.973	0.00345491	-1.41795
PC(18:0/22:5)	0.954435			836.611	501.695	0.0288307	-1.13381
PC(18:1/18:1)	0.969339			786.598	454.33	0.846452	0.0521823
PC(18:2/18:2)	0.976664			782.568	404.865	0.874215	-0.0360219
PC(18:3/18:3)	0.966873			778.525	278.669	0.216559	1.91831
PC(18:3/22:6)	0.962474			828.551	320.948	0.0498064	-0.70049
PC(18:3e/2:0)	0.993661			546.346	50.5527	0.173121	-0.871529
PC(18:4/18:4)	0.957126			774.504	257.956	0.643027	0.340083
PC(18:4e/2:0)	0.997703			544.339	71.7379	0.0751126	-0.584287
PC(18:4e/20:5)	0.942691			786.526	353.019	0.0456149	0.287735
PC(18:4e/22:6)	0.665687			812.54	355.379	0.00616274	-2.15117
PC(18:5e/2:0)	0.999507			542.324	50.5481	0.0137076	-0.880912
PC(18:5e/21:0)	0.996114			808.621	477.784	0.520005	-0.276671
PC(18:5e/22:6)	0.942691			810.527	336.882	0.00407217	-1.65072
PC(19:0/18:5)	0.615045			794.566	439.829	0.851287	-0.106454
PC(19:1/19:1)	0.983262			814.63	498.297	0.105641	-0.818329
PC(19:2/19:2)	0.967142			810.599	443.614	0.00464619	-1.67589
PC(2:0/27:0)	0.964283			692.521	356.308	0.0130831	-1.90798
PC(20:0/18:5)	0.728702			808.58	473.68	0.56567	0.20618
PC(20:2/20:2)	0.98368			838.628	491.742	0.0144888	-1.37653
PC(20:3/20:3)	0.991441			834.589	382.589	0.0294347	-1.22793
PC(20:4/20:4)	0.978522			830.568	347	0.0138098	-1.49669
PC(20:4/22:6)	0.973489			854.567	326.156	0.0228107	-1.99949
PC(20:5/20:5)	0.980531			826.536	282.735	0.00372795	-1.53721
PC(21:0/16:3)	0.971645			798.597	451.087	0.55118	0.148234
PC(22:4e/18:5)	0.942691			814.548	369.463	0.0160892	-0.976863
PC(22:5e/18:5)	0.942691			812.539	370.623	0.0070893	-1.35856
PC(22:6e/17:0)	0.998499			806.602	443.169	0.00106017	-2.32088
PC(22:6e/18:5)	0.942691			810.527	367.902	0.00131659	-1.34349
PC(23:0/18:5)	0.967297			850.63	493.402	0.000239745	-2.70315
PC(24:0/18:5)	0.969935			864.647	515.182	0.00235096	-2.1519
PC(3:0/26:2)	0.95844			688.489	282.892	0.0213876	1.60801
PC(4:0/26:1)	0.952481			704.524	326.73	0.0342811	-3.42583
PC(4:0/27:0)	0.962135			720.55	414.031	0.00939082	-1.14799
PC(5:0/26:1)	0.973912			718.527	336.178	0.0537559	0.653506
PC(5:0/26:2)	0.950196			716.522	336.192	0.0355921	0.668456
PC(6:0/26:1)	0.95843			732.544	356.146	0.0778815	0.65931
PC(6:0/27:0)	0.951784			748.575	494.426	0.0440105	-0.527886
PC(7:0/26:1)	0.950967			746.569	436.071	0.0893347	-0.995788
PC(7:0/26:2)	0.958705			744.543	348.292	0.228118	-0.441405
PC(7:0/26:4)	0.967416			740.511	279.419	0.834902	-0.129507
PC(8:0/26:1)	0.957759			760.576	483.949	0.00189367	-1.86324
PC(9:0/26:1)	0.944132			774.599	484.018	0.841556	-0.0538147
PC(9:0/26:2)	0.950642			772.574	401.191	0.193478	0.470817
PC(9:0/26:4)	0.957668			768.552	370.572	0.0808296	-0.663259
PE(10:0/26:2)	0.987957			744.551	464.079	0.00287795	-1.43943
PE(10:0/26:4)	0.982612			740.521	409.572	0.184555	0.328085
PE(11:0/22:3)	0.982612			700.488	355.379	0.0188758	-1.23825
PE(11:0/26:4)	0.992028			754.555	449.467	0.000339771	-2.43923
PE(12:0/20:2)	0.991684			688.489	359.721	0.0357185	-1.15236
PE(12:0/22:3)	0.991168			714.506	381.212	0.351583	-0.552515
PE(12:0/22:5)	0.982612			710.474	339.803	0.0198062	-3.65066
PE(12:0/26:4)	0.991746			768.552	457.14	0.446861	-0.214375
PE(13:0/22:3)	0.991154			728.522	407.059	0.685996	0.177485
PE(13:0/22:5)	0.982612			724.488	340.121	0.00711805	-1.92729
PE(13:0/22:6)	0.982612			722.473	327.224	0.00994783	-4.71087
PE(13:0/26:4)	0.984529			782.568	479.216	0.00321371	-1.22545
PE(13:1/24:4)	0.989436			752.519	398.351	0.447025	-0.926137
PE(13:1/26:4)	0.987233			780.548	424.115	0.628531	-0.207688
PE(14:0/22:3)	0.988837			742.537	430.64	0.0716535	-0.531573
PE(14:0/22:5)	0.991262			738.504	375.358	0.597446	-0.0955764
PE(14:0e/24:1)	0.620446			760.638	483.277	0.00210016	-2.57443
PE(14:1/24:4)	0.989005			766.535	413.338	0.0160692	-0.965217
PE(14:1e/25:0)	0.590113			774.633	547.941	0.0259486	-0.968153
PE(15:0/18:1)	0.992297			704.511	394.094	0.0823724	-0.4424
PE(15:0/22:3)	0.992105			756.553	453.22	0.615632	-0.129076
PE(15:0/22:6)	0.982612			750.506	363.176	0.979087	-0.0037986
PE(16:0/18:1)	0.990493			718.537	452.131	0.796748	0.0465036
PE(16:0/18:2)	0.99553			716.522	416.694	0.923057	0.0461068
PE(16:0/22:3)	0.769945			770.557	494.341	0.0601504	0.430763
PE(16:0/22:5)	0.989949			766.535	426.276	0.0348233	-0.708798
PE(16:0/22:6)	0.992012			764.517	420.962	0.0398384	-0.636427
PE(16:1/17:1)	0.988082			702.497	355.045	0.0620419	-1.55313
PE(16:1/18:1)	0.996346			716.513	390.391	0.71706	-0.295734
PE(16:1/22:6)	0.982612			762.491	376.181	0.768469	0.172545
PE(16:2/22:5)	0.992093			762.5	309.064	0.174272	-0.654466
PE(16:2/22:6)	0.982612			760.488	308.781	0.162445	0.398947
PE(16:2/24:4)	0.867221			792.551	401.618	0.0159382	1.37588
PE(16:2e/23:0)	0.600329			772.62	522.85	0.00650819	-1.30656
PE(16:2e/25:0)	0.611825			800.649	532.456	0.495867	-0.740908
PE(16:3/24:4)	0.988759			790.557	409.134	0.1983	-0.77019
PE(16:4/24:4)	0.885091			788.51	317.693	0.00501837	-1.9732
PE(17:0/20:2)	0.415768			758.566	483.9	0.568707	-0.252902
PE(17:0/20:4)	0.991306			754.535	427.902	0.010507	-1.50368
PE(17:0/22:6)	0.991357			778.535	413.951	0.522299	-0.149748
PE(17:2/17:2)	0.990515			712.489	354.856	0.56292	-0.212745
PE(18:0e/26:2)	0.598299			842.698	597.182	0.0393465	-1.50454
PE(18:1/20:2)	0.90474			770.564	459.437	0.0936555	2.56736
PE(18:2/18:2)	0.995788			740.521	396.03	0.0457453	-0.696439
PE(18:3/18:3)	0.990515			736.49	327.571	0.779905	0.0781841
PE(18:3/22:6)	0.982612			786.505	318.428	0.00470057	-1.70264
PE(19:2/19:2)	0.994564			768.552	433.926	0.0164414	-1.43309
PE(20:3/20:3)	0.996762			792.541	457.598	0.123033	0.845178
PE(20:4/20:4)	0.996653			788.509	379.672	0.778582	-0.125866
PE(20:5/20:5)	0.990515			784.51	320.608	0.901024	-0.0457694
PE(21:0/18:5)	0.956588			780.548	483.925	0.525973	0.149848
PE(21:0/21:0)	0.990515			832.694	548.511	0.00396194	-1.60302
PE(4:0/26:0)	0.992106			664.488	383.338	0.00633058	-2.09663
PE(4:0/26:1)	0.991887			662.474	353.486	0.346684	0.197797
PE(5:0/24:0)	0.99207			650.474	363.76	0.70832	0.266695
PE(5:0/25:0)	0.991784			664.5	415.6	0.00414361	-3.00741
PE(5:0/26:0)	0.994714			678.506	416.142	0.0168755	-0.995118
PE(5:0/26:1)	0.992081			676.489	387.726	0.347175	-0.331008
PE(5:0/26:2)	0.982612			674.473	335.34	0.330269	0.831546
PE(5:0/27:0)	0.994597			692.512	405.666	0.394841	0.303682
PE(6:0/26:1)	0.992343			690.503	391.396	0.00536713	-2.48135
PE(7:0/26:2)	0.982612			702.506	394.032	0.00289016	-0.921946
PE(9:0/26:2)	0.989652			730.536	418.227	0.0485246	-0.627773
PE(9:0/26:4)	0.982612			726.505	371.128	0.0232071	-1.13152
PEtOH(13:0/24:2)	0.880123			760.582	513.607	0.0187339	-0.787193
PEtOH(14:1/26:2)	0.880123			800.614	543.206	0.00603093	-1.14176
PG(16:0/22:6)	0.982612			812.519	310.516	0.246724	-1.00855
PMeOH(12:0/20:1)	0.880123			678.494	372.694	0.297468	-1.40619
PMeOH(12:0/21:1)	0.916458			692.52	371.178	0.285601	2.08565
PMeOH(15:0/15:0)	0.946515			652.48	364.303	0.00259121	-1.32098
PMeOH(16:0/16:1)	0.908228			678.506	341.841	0.178763	3.42031
PMeOH(18:1/18:1)	0.946515			732.545	372.17	0.34967	0.264895
PMeOH(19:0/13:1)	0.896625			678.513	314.688	0.532836	0.448068
PS(11:0/26:4)	0.939249			798.527	334.651	0.00732263	-2.97073
PS(14:0/22:5)	0.939249			782.495	285.151	0.0823042	-0.852915
PS(15:0/22:5)	0.939249			796.509	345.868	0.787421	0.215845
PS(16:0/22:6)	0.939249			808.511	309.897	0.0307064	-0.867448
SM(d14:0/19:1)	0.973189			689.557	350.784	0.412982	-0.74019
SM(d14:0/20:1)	0.979962			703.572	371.619	0.0112924	-1.31512
SM(d14:0/21:1)	0.982041			717.588	405.735	0.00586517	-1.77937
SM(d14:0/24:1)	0.978648			759.636	485.678	0.00104869	-3.33663
SM(d14:0/25:0)	0.988793			775.667	522.586	0.00252337	-1.93238
SM(d14:1/25:0)	0.979929			773.65	505.973	0.00907596	-1.5198
SM(d14:1/26:0)	0.990786			787.649	496.486	0.00514454	-1.13245
SM(d14:1/27:0)	0.995085			801.682	547.332	0.00500287	-2.02438
TAG(12:0/12:0/12:0)	0.946224			661.558	500.433	0.212737	-0.413474
TAG(12:0/12:0/14:2)	0.875997			685.557	477.947	0.00650246	-1.98553
TAG(12:0/12:0/14:3)	0.875997			683.542	437.139	0.00261966	-2.60857
TAG(12:0/12:0/16:0)	0.875997			717.582	557.017	0.112466	-1.06222
TAG(12:0/12:0/17:0)	0.875997			731.605	502.652	0.0127496	-1.19914
TAG(12:0/12:0/19:3)	0.875997			753.588	502.652	0.00951759	-0.976965
TAG(12:0/12:0/19:4)	0.875997			751.605	400.98	0.0107769	-1.10747
TAG(12:0/12:0/19:5)	0.875997			749.586	464.067	0.00506889	-1.57294
TAG(12:0/12:0/20:0)	0.875997			773.683	641.284	0.00262267	-3.9078
TAG(12:0/12:0/20:2)	0.875997			769.634	497.921	0.00220822	-1.73214
TAG(12:0/12:0/22:2)	0.875997			797.66	674.688	0.735542	-0.242445
TAG(12:0/12:0/22:3)	0.875997			795.628	630.544	0.00133472	-1.56176
TAG(12:0/12:0/22:4)	0.875997			793.63	637.031	0.0421704	2.03174
TAG(12:0/12:0/22:6)	0.875997			789.618	558.078	0.84652	-0.133309
TAG(12:0/14:0/21:2)	0.656617			806.722	687.668	0.363974	0.251941
TAG(12:0/15:0/18:1)	0.943964			780.697	667.184	0.0820332	-0.54569
TAG(12:0/15:0/20:3)	0.645991			804.704	674.648	0.275747	0.313498
TAG(12:0/15:0/22:6)	0.80357			831.647	642.884	0.52778	0.368148
TAG(12:0/16:1/20:3)	0.578225			816.703	642.955	0.411784	-0.463026
TAG(12:0/17:1/22:6)	0.80357			857.65	627.252	0.895647	-0.0671362
TAG(12:0/18:1/18:1)	0.875997			825.679	624.67	0.746235	0.0885119
TAG(12:0/18:1/20:5)	0.543419			840.705	655.262	0.88971	-0.0331642
TAG(12:0/18:5/18:5)	0.875997			809.587	395.641	0.0181438	-1.30028
TAG(12:0/19:3/19:3)	0.875997			845.663	654.357	0.704462	0.0529039
TAG(12:0/19:3/22:6)	0.80357			881.661	635.178	0.252615	0.220665
TAG(12:0/19:5/19:5)	0.875997			837.609	423.099	0.000965037	-2.71953
TAG(12:0/20:0/20:0)	0.875997			885.768	681.082	0.108031	-0.481874
TAG(12:0/20:2/20:2)	0.875997			877.733	567.218	0.00472439	-2.78936
TAG(12:0/20:3/20:3)	0.875997			873.683	655.919	0.000693523	0.70142
TAG(12:0/20:4/20:4)	0.875997			869.661	637.027	0.0104187	0.691611
TAG(12:0/20:5/22:6)	0.80357			891.646	609.646	0.0663838	0.442505
TAG(12:0/21:1/21:1)	0.875997			909.771	692.644	0.68552	-0.0954814
TAG(12:0/22:0/22:0)	0.875997			941.847	789.986	0.650371	-0.409822
TAG(12:0/22:1/22:1)	0.875997			937.802	712.365	0.836129	-0.0428603
TAG(12:1/12:1/19:4)	0.875997			747.561	454.884	0.521561	-0.140967
TAG(12:1/12:1/20:5)	0.875997			759.572	476.735	0.532422	0.46628
TAG(12:1/12:1/21:5)	0.875997			773.579	474.48	0.025426	-1.6008
TAG(12:1/12:1/22:6)	0.875997			785.577	387.199	0.382156	-0.272815
TAG(12:1/18:5/18:5)	0.875997			807.57	418.528	0.41227	-0.242528
TAG(12:1/19:5/19:5)	0.875997			835.602	406.187	0.0127067	-1.63447
TAG(12:1/20:5/20:5)	0.875997			863.63	519.484	0.27988	-0.43106
TAG(12:1/21:0/21:0)	0.875997			911.802	764.584	0.002873	0.312226
TAG(12:1/22:0/22:0)	0.875997			939.856	743.554	0.00628121	-3.74275
TAG(12:2/12:2/22:6)	0.875997			781.552	424.562	0.305258	0.713156
TAG(12:2/12:2/22:7)	0.875997			779.54	414.11	0.530833	-0.159649
TAG(12:2/19:5/19:5)	0.875997			833.585	382.367	0.910991	-0.0899626
TAG(12:2/19:5/20:0)	0.817557			857.661	649.355	0.164575	0.371373
TAG(12:3/12:3/21:5)	0.875997			765.52	420.987	0.15959	-0.655329
TAG(12:3/13:0/20:0)	0.824029			781.63	656.977	0.0513077	0.286296
TAG(12:3/13:0/22:0)	0.80357			809.663	674.897	0.00358635	1.01302
TAG(12:3/16:0/16:0)	0.875997			767.613	638.645	0.0176707	1.20615
TAG(12:3/16:0/22:4)	0.80357			843.643	642.415	0.725944	-0.0896461
TAG(12:3/16:4/19:5)	0.80357			791.537	445.404	0.324269	-1.2111
TAG(12:3/16:5/19:5)	0.80357			789.523	426.276	0.0328621	-0.551677
TAG(12:3/17:0/17:0)	0.875997			795.645	658.415	0.341785	0.924907
TAG(12:3/18:0/18:0)	0.875997			823.675	679.38	0.0277925	0.517119
TAG(12:3/18:1/18:1)	0.875997			819.665	608.035	2.30374e-05	-7.48263
TAG(12:3/18:5/18:5)	0.875997			803.536	368.439	0.0941805	-0.408382
TAG(12:3/19:1/19:1)	0.875997			847.669	655.262	0.989874	0.00365232
TAG(12:3/19:5/19:5)	0.875997			831.567	422.021	0.00452349	-1.16383
TAG(12:3/20:2/20:2)	0.875997			871.678	661.029	0.9337	-0.083222
TAG(12:3/20:3/20:3)	0.875997			867.646	620.359	0.102359	0.48519
TAG(12:3/20:6/20:6)	0.875997			855.569	382.406	0.0256616	-1.20773
TAG(13:0/13:0/13:0)	0.946224			703.584	622.784	0.00630626	2.12865
TAG(13:0/13:0/18:1)	0.950775			766.691	671.365	0.366852	-0.217695
TAG(13:0/13:0/19:3)	0.875997			781.622	622.683	0.0178231	1.90433
TAG(13:0/13:0/21:2)	0.875997			811.678	686.023	0.0209098	0.352313
TAG(13:0/13:0/21:3)	0.875997			809.648	527.311	0.00294431	-2.29518
TAG(13:0/13:0/21:4)	0.875997			807.668	492.433	0.152565	-0.962303
TAG(13:0/13:0/22:4)	0.875997			821.661	664.854	0.00656001	0.541013
TAG(13:0/13:0/22:5)	0.875997			819.644	645.143	0.706756	-0.269193
TAG(13:0/14:0/18:1)	0.863592			780.707	679.499	0.973797	-0.0101897
TAG(13:0/15:0/15:0)	0.915539			759.637	656.39	0.0334712	0.584755
TAG(13:0/15:0/17:2)	0.426992			778.69	663.01	0.752045	0.271153
TAG(13:0/15:0/18:0)	0.593228			796.735	684.865	0.131134	-0.475528
TAG(13:0/15:0/18:1)	0.897695			794.72	688.77	0.246109	-0.369962
TAG(13:0/15:0/18:2)	0.918277			792.697	663.004	0.267718	-0.781251
TAG(13:0/17:0/18:0)	0.708364			824.759	706.759	0.0135261	-1.09552
TAG(13:0/18:1/18:1)	0.893679			839.706	702.151	0.898408	0.0120449
TAG(13:0/18:2/18:2)	0.875997			835.669	657.883	0.610372	-0.355867
TAG(13:0/18:4/18:4)	0.875997			827.635	494.341	0.00863143	-2.08752
TAG(13:0/19:2/19:2)	0.875997			863.72	549.587	0.0108724	-1.93089
TAG(13:0/19:3/19:3)	0.875997			859.678	666.014	0.627857	-0.336819
TAG(13:0/20:0/20:0)	0.875997			899.788	709.305	0.0374792	-0.844383
TAG(13:0/20:4/20:4)	0.875997			883.675	651.784	0.39725	-0.0987293
TAG(13:0/20:5/20:5)	0.909776			879.661	607.507	0.00223394	-1.28763
TAG(13:0/20:5/22:6)	0.851032			905.66	627.834	0.445856	-0.148198
TAG(13:0/21:0/21:0)	0.952703			927.818	722.116	0.209254	-0.254819
TAG(13:0/22:1/22:1)	0.875997			951.822	760.951	0.252114	0.782868
TAG(13:1/15:0/20:3)	0.556935			816.707	664.958	0.911297	-0.0858575
TAG(13:1/18:1/20:4)	0.692076			854.721	662.531	0.491091	-0.19443
TAG(13:1/18:5/18:5)	0.875997			821.583	450.853	0.694167	-0.346847
TAG(13:1/19:0/19:0)	0.875997			869.74	654.961	0.252942	-0.428258
TAG(13:1/19:2/19:2)	0.875997			861.683	661.31	0.0613756	0.170543
TAG(13:1/20:0/20:0)	0.875997			897.766	769.299	0.143261	0.58995
TAG(13:1/20:4/20:4)	0.875997			881.652	615.021	0.029544	0.912393
TAG(13:1/21:0/21:0)	0.875997			925.804	709.058	0.835226	0.17314
TAG(13:1/22:0/22:0)	0.875997			953.85	785.693	0.096131	-0.279794
TAG(13:1/22:2/22:2)	0.875997			945.772	675.633	0.0151324	-1.83443
TAG(14:0/14:0/14:0)	0.950006			745.631	585.25	0.343893	0.771359
TAG(14:0/14:0/17:2)	0.875997			783.644	663.01	0.00198066	1.03044
TAG(14:0/14:0/18:1)	0.883377			799.678	688.77	0.124774	-0.262044
TAG(14:0/14:0/18:2)	0.720772			792.706	652.023	0.439727	0.246077
TAG(14:0/14:0/19:4)	0.875997			807.646	650.381	0.0463861	0.628256
TAG(14:0/15:0/15:0)	0.908137			773.66	684.35	0.304253	0.162917
TAG(14:0/15:0/17:3)	0.464464			790.689	662.913	0.107966	1.0511
TAG(14:0/15:0/20:4)	0.779044			830.722	650.442	0.935467	0.081312
TAG(14:0/15:0/20:5)	0.655057			828.704	658.99	0.326666	0.256198
TAG(14:0/15:2/17:0)	0.644584			792.705	676.039	0.272562	-0.736146
TAG(14:0/16:0/16:0)	0.989853			796.737	705	0.0513117	-0.741356
TAG(14:0/16:0/17:1)	0.92666			808.736	700.365	0.0528824	-0.722214
TAG(14:0/16:1/17:0)	0.857311			808.735	679.537	0.917066	-0.0273559
TAG(14:0/17:1/20:4)	0.707657			856.739	679.936	0.527263	-0.130119
TAG(14:0/19:0/19:0)	0.946945			885.772	699.202	0.255696	-0.4167
TAG(14:0/20:4/20:4)	0.875997			897.693	660.866	0.0826571	0.150116
TAG(14:0/20:4/20:5)	0.746228			890.719	643.991	0.92193	-0.0295752
TAG(14:0/20:5/20:5)	0.875997			893.662	631.705	0.83611	0.0521346
TAG(14:0/22:1/22:1)	0.875997			965.846	781.388	0.0997742	0.294823
TAG(14:0/22:7/22:7)	0.875997			941.676	440.913	0.354383	-0.416113
TAG(14:1/15:0/20:3)	0.884998			830.715	657.448	0.525021	0.16756
TAG(14:1/16:1/20:3)	0.900917			842.721	643.773	0.884138	0.0865704
TAG(14:1/18:1/18:2)	0.953319			844.731	666.586	0.703897	0.101222
TAG(14:1/18:1/20:3)	0.845952			870.751	688.875	0.00673098	-1.65322
TAG(14:1/20:4/20:4)	0.875997			895.674	644.049	0.633419	-0.0660329
TAG(14:1/21:0/21:0)	0.882381			939.823	766.231	0.549052	-0.422311
TAG(14:1/22:0/22:0)	0.875997			967.863	792.621	0.678552	0.156124
TAG(14:2/14:2/14:2)	0.946224			733.547	441.231	0.600775	-0.112856
TAG(14:2/14:2/19:5)	0.875997			797.586	415.616	0.0504574	-1.07394
TAG(14:3/14:3/19:5)	0.875997			793.556	428.295	0.18698	-0.427688
TAG(15:0/15:0/15:0)	0.985139			782.714	678.651	0.862437	0.0537514
TAG(15:0/15:0/15:1)	0.889556			785.661	679.19	0.493324	-0.466509
TAG(15:0/15:0/16:0)	0.919051			801.682	693.491	0.130164	0.141843
TAG(15:0/15:0/16:1)	0.90557			799.667	674.437	0.0111918	0.461686
TAG(15:0/15:0/17:0)	0.916564			815.706	711.878	0.000501129	-0.931531
TAG(15:0/15:0/17:1)	0.89129			813.694	700.365	0.0136725	-0.390173
TAG(15:0/15:0/18:1)	0.914115			827.697	695.16	0.492431	0.239709
TAG(15:0/15:0/18:2)	0.910147			825.685	676.111	0.39865	0.18309
TAG(15:0/15:0/19:1)	0.890115			841.714	709.128	0.65754	-0.320637
TAG(15:0/15:0/19:3)	0.892151			837.69	690.435	0.869755	-0.121166
TAG(15:0/15:0/19:4)	0.875997			835.676	672.554	0.00481443	0.542793
TAG(15:0/15:0/19:5)	0.875997			833.662	659.028	0.673633	-0.29649
TAG(15:0/15:0/20:1)	0.893517			855.741	726.835	0.000266681	-1.63974
TAG(15:0/15:0/20:5)	0.898687			847.678	667.675	0.0762085	-0.36479
TAG(15:0/15:0/21:1)	0.952621			869.741	677.296	0.288226	-0.340811
TAG(15:0/15:0/21:4)	0.890557			863.698	679.943	0.32636	0.14999
TAG(15:0/15:0/21:5)	0.875997			861.69	679.934	0.388866	0.0916526
TAG(15:0/15:0/22:6)	0.88743			873.692	677.269	0.00393162	-0.291667
TAG(15:0/15:1/20:4)	0.779692			842.72	668.195	0.526425	-0.336379
TAG(15:0/16:0/18:1)	0.986972			836.759	709.309	0.0834813	-0.706718
TAG(15:0/16:1/16:1)	0.88298			811.667	670.149	0.0043791	0.840339
TAG(15:0/16:1/16:2)	0.795877			804.705	646.717	0.013087	1.11531
TAG(15:0/16:1/18:0)	0.829645			836.766	700.558	0.716845	-0.192742
TAG(15:0/16:1/18:1)	0.88136			834.75	688.662	0.410408	0.583237
TAG(15:0/16:1/18:2)	0.645694			832.735	669.606	0.304247	0.380038
TAG(15:0/16:1/20:4)	0.76646			856.733	660.159	0.593898	-0.165055
TAG(15:0/17:0/17:0)	0.940195			838.784	730.944	0.0027324	-1.93309
TAG(15:0/17:0/17:1)	0.9849			836.77	719.968	0.0299208	-0.755239
TAG(15:0/17:0/18:0)	0.99592			852.799	742.35	0.0394918	-0.626464
TAG(15:0/17:0/18:1)	0.991202			850.783	726.558	0.00709604	-1.18666
TAG(15:0/17:1/17:1)	0.824506			834.755	709.385	0.229732	-0.310328
TAG(15:0/17:1/18:1)	0.930529			848.767	695.518	0.0034629	-1.39945
TAG(15:0/17:1/18:2)	0.977412			846.754	698.523	0.346384	-0.286513
TAG(15:0/17:1/20:5)	0.684911			868.732	703.588	0.0063502	1.01986
TAG(15:0/17:3/17:3)	0.891837			831.636	624.67	0.0723982	0.536954
TAG(15:0/18:0/18:1)	0.845573			864.793	719.948	0.0101934	-0.682164
TAG(15:0/18:1/18:1)	0.89205			867.737	719.5	0.0447544	-0.164508
TAG(15:0/18:1/18:2)	0.796857			860.767	690.92	0.3791	0.242374
TAG(15:0/18:1/20:3)	0.679454			886.78	693.619	0.32426	-0.570712
TAG(15:0/18:1/20:4)	0.917961			884.761	682.634	0.0808174	-0.547113
TAG(15:0/18:1/20:5)	0.655916			882.754	683.591	0.0344565	-0.81973
TAG(15:0/18:2/18:2)	0.909811			858.749	676.352	0.640552	-0.134107
TAG(15:0/18:2/20:4)	0.907455			882.75	662.688	0.704103	-0.359305
TAG(15:0/18:2/20:5)	0.598478			880.733	649.896	0.316558	-0.279763
TAG(15:0/18:3/20:5)	0.612722			878.716	629.483	0.0206079	-1.19453
TAG(15:0/19:1/19:1)	0.886823			895.77	744.945	0.0330788	0.490154
TAG(15:0/19:2/19:2)	0.889365			891.728	699.32	0.0974268	-0.246712
TAG(15:0/20:3/20:3)	0.886087			915.729	692.773	0.572664	-0.141636
TAG(15:0/20:3/20:4)	0.862991			908.764	671.734	0.741955	-0.185389
TAG(15:0/20:4/20:4)	0.892003			911.707	675.21	0.00609046	-0.62125
TAG(15:0/20:4/20:5)	0.704044			904.73	641.338	0.00517635	-1.42031
TAG(15:0/20:5/20:5)	0.91636			907.677	641.365	0.00124098	-1.21308
TAG(15:0/22:1/22:1)	0.875997			979.855	811.149	0.165765	0.526328
TAG(15:0/22:3/22:3)	0.875997			971.787	674.344	0.00196717	-1.92483
TAG(15:1/15:1/15:1)	0.946224			781.619	483.144	0.00220148	-1.58551
TAG(15:1/16:1/18:1)	0.987962			832.739	690.973	0.0773231	0.642033
TAG(15:1/16:1/20:4)	0.586353			854.721	639.151	0.207688	-0.519633
TAG(15:1/18:1/20:5)	0.553736			880.737	671.728	0.235028	0.532579
TAG(15:1/19:0/19:0)	0.946036			897.77	698.172	0.0459553	-0.575983
TAG(15:1/20:0/20:0)	0.883858			925.818	771.605	0.884921	0.121667
TAG(15:1/20:4/20:4)	0.884568			909.693	659.23	0.204845	0.262718
TAG(15:1/20:5/20:5)	0.908243			905.677	613.946	0.000685035	-2.45046
TAG(15:1/22:0/22:0)	0.875997			981.879	799.249	0.0284418	-0.705121
TAG(15:1/22:1/22:1)	0.875997			977.849	776.321	0.964981	0.00643009
TAG(15:1/22:3/22:3)	0.875997			969.772	659.379	0.00317865	-2.35233
TAG(15:2/15:2/15:2)	0.946224			775.602	532.966	0.0210238	-1.04804
TAG(15:2/16:5/16:5)	0.875997			791.54	389.734	0.00476551	-1.71741
TAG(15:2/20:3/20:3)	0.880524			911.7	653.263	0.696393	-0.415384
TAG(15:2/21:1/21:1)	0.928721			947.789	686.17	0.00682768	-1.47893
TAG(15:3/22:0/22:0)	0.886515			977.85	807.782	0.328983	0.587177
TAG(16:0/16:0/16:0)	0.996483			824.769	724.319	0.0208902	-0.839384
TAG(16:0/16:0/19:1)	0.889199			869.753	737.615	0.33403	-0.327736
TAG(16:0/16:0/20:1)	0.887879			883.769	748.963	0.86207	-0.0433859
TAG(16:0/16:0/20:4)	0.892124			877.719	696.413	0.217557	-0.477742
TAG(16:0/16:1/16:1)	0.806885			820.738	695.661	0.551088	-0.300132
TAG(16:0/17:0/17:0)	0.895054			857.744	731.83	0.0300312	0.195838
TAG(16:0/17:0/17:1)	0.689088			850.776	714.385	0.451861	-0.170001
TAG(16:0/17:1/17:1)	0.888645			853.724	714.832	0.509705	0.0942472
TAG(16:0/17:1/18:1)	0.586869			862.782	701.19	0.0412577	-0.492647
TAG(16:0/17:1/18:3)	0.889586			858.752	693.09	0.987834	0.0038422
TAG(16:0/18:0/18:0)	0.893024			885.787	740.951	0.00213683	-0.769623
TAG(16:0/18:1/18:1)	0.935509			876.802	732.99	0.888425	-0.0308252
TAG(16:0/20:5/20:5)	0.899504			921.69	654.224	0.000985994	-2.14252
TAG(16:0/22:1/22:1)	0.875997			993.879	795.777	0.641283	0.358999
TAG(16:0/22:3/22:6)	0.80357			979.806	770.678	0.00348748	1.21292
TAG(16:0/22:5/22:5)	0.875997			977.776	749.61	0.0687984	0.225943
TAG(16:0/22:7/22:7)	0.875997			969.707	484.462	0.0843741	-0.67778
TAG(16:1/16:1/16:1)	0.99666			818.72	680.491	0.073804	1.20566
TAG(16:1/16:1/18:1)	0.901604			851.707	698.23	0.116091	-0.307281
TAG(16:1/16:1/20:4)	0.679071			868.733	655.331	0.543968	-0.176001
TAG(16:1/16:1/20:5)	0.576707			866.72	659.112	0.0743767	0.958871
TAG(16:1/16:1/22:5)	0.890824			899.706	678.075	0.398733	0.0836178
TAG(16:1/17:0/17:0)	0.897379			855.729	714.537	0.22032	0.238469
TAG(16:1/18:0/18:1)	0.930249			876.796	714.517	0.121623	-0.248159
TAG(16:1/18:1/18:1)	0.906254			874.78	700.782	0.0829288	-0.968748
TAG(16:1/18:1/18:2)	0.888636			872.765	685.524	0.178714	1.24684
TAG(16:1/18:1/20:5)	0.5585			894.754	681.779	0.337335	-0.260009
TAG(16:1/18:2/20:4)	0.62992			894.751	656.973	0.585806	0.255841
TAG(16:1/18:2/20:5)	0.585394			892.739	660.697	0.586756	-0.132744
TAG(16:1/19:0/19:0)	0.953009			911.785	703.588	0.0536732	-0.645649
TAG(16:1/20:5/20:5)	0.911829			919.668	614.765	0.116878	0.894633
TAG(16:1/22:0/22:0)	0.875997			995.896	805.912	0.129072	-0.813877
TAG(16:2/17:1/17:1)	0.894951			849.692	684.112	0.0407245	0.501717
TAG(16:2/18:1/18:1)	0.886279			877.725	703.49	0.324271	-0.41951
TAG(16:3/16:3/16:3)	0.946224			811.601	430.495	0.0349576	-1.04284
TAG(16:3/18:1/18:1)	0.887404			875.701	676.312	0.00280276	-0.716149
TAG(16:4/16:4/16:4)	0.946224			805.555	404.762	0.631044	-0.177192
TAG(16:5/16:5/17:2)	0.875997			819.57	415.601	0.498848	-0.674166
TAG(16:5/16:5/17:3)	0.875997			817.554	387.855	0.00603514	-1.87356
TAG(16:5/16:5/18:4)	0.875997			829.552	373.247	0.0376467	-0.451507
TAG(16:5/16:5/18:5)	0.875997			827.539	332.394	0.12052	-0.657202
TAG(17:0/17:0/17:0)	0.986369			866.805	737.587	0.155353	-0.426973
TAG(17:0/17:0/17:1)	0.994624			864.799	737.638	0.0486389	-0.586908
TAG(17:0/17:0/18:0)	0.892915			885.785	760.567	0.00158068	-0.598434
TAG(17:0/17:0/18:1)	0.958324			878.815	748.025	0.959708	-0.0270712
TAG(17:0/17:0/19:1)	0.91516			892.833	753.966	0.502129	-0.191374
TAG(17:0/17:0/21:1)	0.882173			925.809	760.951	1.57286e-06	0.632669
TAG(17:0/17:0/22:0)	0.714624			936.89	789.907	0.0910203	-0.855172
TAG(17:0/17:1/18:0)	0.82568			878.806	732.674	0.664103	-0.0803081
TAG(17:0/18:0/18:0)	0.644233			894.848	769.109	0.0792391	-1.12773
TAG(17:0/18:0/18:1)	0.868288			892.828	737.253	0.0173714	-0.842305
TAG(17:0/18:0/19:0)	0.681153			908.861	775.44	0.0648601	-1.28122
TAG(17:0/18:0/20:1)	0.71864			920.862	720.005	0.00209606	-0.897792
TAG(17:0/18:1/18:1)	0.922734			890.813	737.434	0.230044	-0.257855
TAG(17:0/18:1/19:0)	0.961766			906.845	764.587	0.708835	0.0875483
TAG(17:0/18:1/20:0)	0.962871			920.861	772.279	0.537186	-0.137703
TAG(17:0/18:1/20:3)	0.677846			914.809	713.12	0.681176	0.104054
TAG(17:0/18:1/20:4)	0.935508			912.799	692.799	0.00676082	-1.26746
TAG(17:0/19:0/19:1)	0.705098			920.855	760.867	0.700787	0.336902
TAG(17:0/19:1/20:3)	0.907649			928.831	739.79	0.555862	0.441919
TAG(17:0/20:3/20:3)	0.818013			938.81	703.736	0.0154292	-1.16224
TAG(17:0/20:4/20:4)	0.898841			939.732	678.82	0.000815694	-1.01446
TAG(17:0/20:5/20:5)	0.889453			935.709	664.99	0.000898905	-1.08585
TAG(17:0/22:1/22:1)	0.875997			1007.9	803.417	0.523395	-0.13714
TAG(17:0/22:5/22:5)	0.875997			991.787	760.951	0.0118274	0.662252
TAG(17:1/17:1/17:1)	0.998158			860.767	709.804	0.0507737	0.700258
TAG(17:1/17:1/17:2)	0.882453			863.708	693.043	0.012662	0.165985
TAG(17:1/17:1/18:1)	0.912782			879.73	706.182	0.235088	0.23356
TAG(17:1/17:1/18:3)	0.889735			875.707	688.822	0.000179425	-1.09095
TAG(17:1/17:1/19:4)	0.882007			887.707	683.345	0.00361639	-0.503102
TAG(17:1/17:1/20:3)	0.862493			898.784	708.605	0.0176857	-1.31647
TAG(17:1/17:1/20:4)	0.916458			896.774	744.945	0.690836	-0.280171
TAG(17:1/17:1/21:0)	0.841228			918.846	760.868	0.016468	0.795151
TAG(17:1/17:1/22:3)	0.889192			931.771	724.141	0.26139	1.21663
TAG(17:1/18:0/18:0)	0.890928			897.788	754.062	0.000408862	-0.594341
TAG(17:1/18:0/19:1)	0.939856			904.833	749.61	0.696377	-0.227226
TAG(17:1/18:0/20:3)	0.904339			914.815	730.433	0.214713	-0.274801
TAG(17:1/18:1/18:1)	0.926199			888.799	727.803	0.0110285	0.770473
TAG(17:1/18:1/18:2)	0.914347			886.785	712.786	0.191216	-0.293767
TAG(17:1/18:1/20:3)	0.942151			912.798	717.331	0.0238607	-0.7315
TAG(17:1/18:1/20:4)	0.808424			910.775	692.584	0.157202	-0.444129
TAG(17:1/18:1/20:5)	0.653903			908.77	692.644	0.651843	-0.103926
TAG(17:1/18:2/19:1)	0.970526			900.8	720.008	0.775811	0.20951
TAG(17:1/18:2/20:5)	0.657082			906.753	675.378	0.00691605	-0.670931
TAG(17:1/18:3/20:4)	0.619482			906.747	652.923	0.70149	0.309427
TAG(17:1/19:1/19:1)	0.856142			916.833	749.287	0.34534	0.582817
TAG(17:1/19:1/21:0)	0.905668			946.877	775.512	0.086471	0.45945
TAG(17:1/19:3/19:3)	0.897762			913.721	692.584	0.757776	0.0548923
TAG(17:1/20:3/20:4)	0.865626			934.78	675.793	0.00799199	-1.37438
TAG(17:1/20:4/20:4)	0.836684			932.758	664.774	0.0280519	-1.29312
TAG(17:1/20:4/20:5)	0.723237			930.76	715.928	0.138478	-0.303924
TAG(17:1/20:5/20:5)	0.922222			933.69	652.635	0.0743142	-0.46104
TAG(17:1/21:0/21:0)	0.885778			981.871	788.865	0.492809	0.106005
TAG(17:1/22:0/22:0)	0.875997			1009.91	812.415	0.0375403	-0.673408
TAG(17:1/22:0/22:1)	0.461563			1002.94	803.161	0.431373	-0.199747
TAG(17:2/17:2/17:2)	0.946224			859.667	649.657	0.0205032	0.650406
TAG(17:2/20:4/20:4)	0.891533			935.701	652.698	0.0131281	-0.71245
TAG(17:3/17:3/18:1)	0.884577			871.666	637.032	0.657569	0.177332
TAG(17:3/18:1/18:1)	0.883232			889.723	698.755	0.162495	-0.149357
TAG(17:3/18:2/18:2)	0.886344			885.691	668.716	0.440138	0.449984
TAG(18:0/18:0/18:0)	0.946224			913.798	787.695	0.870518	0.0477914
TAG(18:0/18:0/18:1)	0.934527			906.838	749.241	0.879179	0.0272081
TAG(18:0/18:0/19:0)	0.927569			922.879	783.502	0.0757829	-0.919044
TAG(18:0/18:0/19:1)	0.881188			925.797	784.053	0.206763	0.33089
TAG(18:0/18:0/19:2)	0.888973			923.83	779.251	0.0122215	3.41104
TAG(18:0/18:0/20:1)	0.882915			939.835	779.029	0.968874	-0.00453533
TAG(18:0/18:1/18:1)	0.904433			909.777	735.111	0.000291081	0.884555
TAG(18:0/18:1/19:1)	0.910898			918.843	744.409	0.151476	0.419167
TAG(18:0/18:1/20:0)	0.951445			934.877	779.099	0.536127	0.438704
TAG(18:0/18:1/20:1)	0.726817			932.857	749.874	0.405657	0.853884
TAG(18:0/18:1/21:0)	0.769371			948.889	784.538	0.0158449	-1.1533
TAG(18:0/18:1/22:0)	0.977867			962.907	792.549	0.0395748	-0.485591
TAG(18:0/19:0/19:1)	0.846353			934.868	749.287	0.945138	0.0086937
TAG(18:0/19:1/19:1)	0.819507			932.864	766.494	0.410772	-0.590016
TAG(18:0/19:1/20:2)	0.594921			944.863	718.999	0.0263706	1.09428
TAG(18:0/19:1/20:3)	0.865592			942.841	733.522	0.185584	-0.308811
TAG(18:0/19:1/20:5)	0.726878			938.818	725.522	0.996609	0.00189147
TAG(18:0/20:4/20:4)	0.876892			948.8	700.678	0.424824	0.225725
TAG(18:0/22:1/22:1)	0.875997			1021.91	808.091	0.458431	-0.166847
TAG(18:0/22:7/22:7)	0.875997			997.739	522.107	0.00429828	-2.48847
TAG(18:1/18:1/18:1)	0.995155			902.817	732.476	0.0347901	0.630527
TAG(18:1/18:1/18:2)	0.906864			905.757	722.302	0.920121	-0.122236
TAG(18:1/18:1/18:3)	0.891126			903.737	707.582	0.0488382	-0.754001
TAG(18:1/18:1/18:4)	0.839767			896.765	677.296	0.0677175	-0.658329
TAG(18:1/18:1/19:0)	0.887881			923.79	744.687	0.0001499	0.705772
TAG(18:1/18:1/19:1)	0.908059			921.784	753.137	0.00581641	0.995312
TAG(18:1/18:1/19:2)	0.895835			919.769	730.874	0.00686293	-0.556837
TAG(18:1/18:1/19:3)	0.892718			917.748	702.996	0.19929	-0.547859
TAG(18:1/18:1/19:4)	0.893224			915.741	703.208	0.0566126	-0.295809
TAG(18:1/18:1/20:0)	0.9003			937.816	768.805	0.454658	0.0854012
TAG(18:1/18:1/20:1)	0.899274			935.793	743.74	0.555064	-0.154555
TAG(18:1/18:1/20:2)	0.853373			928.824	721.661	0.0768778	-0.317493
TAG(18:1/18:1/20:3)	0.94341			926.814	724.88	0.97333	-0.0165712
TAG(18:1/18:1/20:4)	0.917891			929.754	709.235	0.00852873	0.336888
TAG(18:1/18:1/20:5)	0.924657			927.738	697.681	0.548887	-0.0784983
TAG(18:1/18:1/20:6)	0.891572			925.724	681.071	0.0234618	-0.62627
TAG(18:1/18:1/21:0)	0.907621			946.87	744.785	0.0195132	0.5597
TAG(18:1/18:1/22:0)	0.957145			960.891	745.247	0.0136663	0.6088
TAG(18:1/19:0/19:0)	0.733946			934.875	764.73	0.679724	-0.0790187
TAG(18:1/19:0/20:0)	0.637646			948.89	737.667	0.76302	-0.115705
TAG(18:1/19:0/22:0)	0.610811			976.92	789.135	0.120998	-0.578594
TAG(18:1/19:1/19:1)	0.964797			930.847	731.416	0.284396	0.233947
TAG(18:1/19:1/20:0)	0.931434			946.877	760.798	0.0652669	0.471578
TAG(18:1/19:1/20:2)	0.947905			942.848	747.461	0.0610965	-0.512367
TAG(18:1/19:1/20:3)	0.971123			940.832	734.583	0.745141	-0.19652
TAG(18:1/19:1/20:5)	0.646506			936.802	712.361	0.334414	-0.192267
TAG(18:1/19:1/21:0)	0.59432			960.883	756.961	0.0664487	0.595961
TAG(18:1/19:1/22:0)	0.982275			974.908	789.258	0.793346	-0.0512359
TAG(18:1/19:1/22:1)	0.907773			972.894	767.803	0.670821	0.406494
TAG(18:1/20:0/20:3)	0.882952			956.863	708.25	0.642668	0.182712
TAG(18:1/20:0/22:0)	0.694745			990.936	793.099	0.0323048	-0.769434
TAG(18:1/20:1/20:1)	0.937			958.879	771.308	0.313306	0.226772
TAG(18:1/20:1/20:4)	0.803662			952.828	710.633	0.0483238	-0.686006
TAG(18:1/20:1/22:0)	0.721382			988.926	749.859	0.120114	0.482609
TAG(18:1/20:2/20:4)	0.658462			950.813	726.743	0.333622	0.433606
TAG(18:1/20:3/20:3)	0.599769			950.814	697.435	0.0724411	-0.449392
TAG(18:1/20:3/20:4)	0.8753			948.799	681.486	0.147097	-0.853536
TAG(18:1/20:4/20:4)	0.904546			951.738	685.659	0.0922691	-1.08023
TAG(18:1/20:4/20:5)	0.840594			944.766	674.57	0.0516585	-1.3008
TAG(18:1/20:5/20:5)	0.895395			947.706	658.482	0.00364812	-0.854999
TAG(18:1/20:5/22:0)	0.514921			980.863	751.685	0.244654	-0.34593
TAG(18:1/21:1/21:1)	0.972922			986.908	771.407	0.981673	-0.00617019
TAG(18:2/18:2/18:2)	0.946224			901.724	697.805	0.205358	-0.139437
TAG(18:2/18:2/20:4)	0.89406			925.716	665.428	0.0287182	-0.714829
TAG(18:2/18:2/20:5)	0.892098			923.71	665.413	0.0158655	-0.538713
TAG(18:2/18:3/20:4)	0.602079			918.749	645.07	0.695779	0.174681
TAG(18:2/19:1/19:1)	0.897247			933.785	740.008	0.000133635	-1.38843
TAG(18:2/19:1/20:4)	0.726301			936.796	692.644	0.329723	-0.284318
TAG(18:2/19:1/20:5)	0.631742			934.786	696.008	0.0138182	-1.09374
TAG(18:2/20:4/20:4)	0.895073			949.715	658.498	0.00168849	-0.899179
TAG(18:2/20:4/20:5)	0.648389			942.744	639.112	0.00911818	-1.56185
TAG(18:2/20:5/20:5)	0.896391			945.69	639.155	0.00139176	-1.11937
TAG(18:3/18:3/20:4)	0.657924			916.733	633.252	0.0807862	-0.605776
TAG(18:3/20:5/20:5)	0.898666			943.677	620.977	0.0550423	-0.435078
TAG(19:0/19:1/19:1)	0.8829			951.834	775.44	0.0523221	0.421616
TAG(19:0/19:1/21:0)	0.650657			976.922	754.312	0.0022996	-1.21909
TAG(19:0/22:1/22:1)	0.875997			1035.93	817.659	0.972607	0.0132759
TAG(19:0/22:7/22:7)	0.875997			1011.75	539.094	0.00413778	-3.89887
TAG(19:1/19:1/19:1)	0.997188			944.862	761.059	0.0986311	0.373487
TAG(19:1/19:1/19:2)	0.894534			947.804	749.182	0.00745811	-0.79911
TAG(19:1/19:1/19:3)	0.894632			945.786	734.775	0.792773	-0.0184231
TAG(19:1/19:1/19:5)	0.900676			941.757	712.359	0.0732766	0.240835
TAG(19:1/19:1/20:1)	0.897492			963.835	771.418	0.139562	0.243356
TAG(19:1/19:1/20:2)	0.790965			956.862	757.682	0.0235049	-0.622456
TAG(19:1/19:1/20:3)	0.9047			959.803	747.122	0.00126562	-0.840094
TAG(19:1/19:1/20:4)	0.90423			952.832	734.585	0.500163	-0.258877
TAG(19:1/19:1/20:5)	0.916689			950.821	761.847	0.844457	0.0872267
TAG(19:1/19:1/21:0)	0.832874			974.906	745.051	0.0501933	0.711929
TAG(19:1/19:1/22:0)	0.732143			988.925	795.139	0.489026	-0.189847
TAG(19:1/20:0/20:3)	0.867126			970.875	764.839	0.0213308	-0.697066
TAG(19:1/20:0/20:5)	0.607577			966.85	781.756	0.101008	0.272817
TAG(19:1/20:1/20:3)	0.84131			968.862	750.801	0.0245746	-0.419118
TAG(19:1/20:3/20:3)	0.90893			964.828	729.634	0.0558296	0.650851
TAG(19:1/20:3/20:4)	0.953389			962.814	696.201	0.0255826	-0.901449
TAG(19:1/20:4/20:4)	0.87866			960.797	701.005	0.0977361	-0.610231
TAG(19:1/20:4/20:5)	0.775097			958.781	686.078	0.324306	-0.787338
TAG(19:1/20:5/20:5)	0.943228			961.715	650.451	0.577046	-1.32648
TAG(19:1/22:2/22:2)	0.875997			1029.88	800.841	0.00303942	-0.717079
TAG(19:2/19:2/19:2)	0.946224			943.768	721.043	0.212526	-0.523169
TAG(19:2/20:4/20:4)	0.892302			963.729	675.885	0.0120995	-0.640507
TAG(19:3/19:3/19:3)	0.946224			937.721	680.888	0.0430223	-0.693485
TAG(19:3/20:0/20:0)	0.410547			972.895	739.255	0.00192729	0.706287
TAG(19:3/20:3/20:3)	0.890732			965.753	701.005	0.0225396	-0.525328
TAG(20:0/22:1/22:1)	0.875997			1049.94	822.767	0.618867	-0.138605
TAG(20:2/20:4/20:5)	0.426507			970.775	639.704	0.00166261	-1.92018
TAG(20:3/20:3/20:3)	0.378936			974.812	705.181	0.174657	-1.14617
TAG(20:3/20:3/20:4)	0.955029			972.801	669.505	0.00332919	-2.21442
TAG(20:3/20:3/20:5)	0.909861			975.738	673.423	0.000769536	-2.11127
TAG(20:3/20:4/20:4)	0.912256			975.728	656.13	0.194993	-1.87977
TAG(20:4/20:4/20:4)	0.96329			973.722	656.56	0.24739	-1.65328
TAG(20:4/20:4/20:5)	0.941271			966.743	625.664	0.000720731	-2.23079
TAG(20:4/20:5/20:5)	0.933083			969.693	632.511	0.152541	-0.548113
TAG(20:5/20:5/20:5)	0.998004			962.721	612.871	0.000685355	-2.06551
				480.308	126.066	0.811793	0.201531
				506.313	82.7893	0.427748	-0.33782
				506.324	70.1638	0.364669	-0.272296
				476.277	68.2387	0.00214393	1.88727
				452.277	50.5481	0.0196334	1.08385
				502.293	50.4153	0.00549286	-1.17575
				786.643	496.245	0.00486875	-1.12367
				534.355	87.0132	0.793049	0.0547716
				480.308	92.9333	0.00655044	0.624674
				504.298	70.4778	0.557965	0.49192
				476.278	50.5747	0.00308258	1.69899
				494.323	114.323	0.241809	0.752906
				818.72	662.906	0.553526	0.221488
				818.707	645.057	0.872118	-0.0894869
				788.52	354.487	0.00366291	-1.62739
				522.356	92.6474	0.0200234	0.597351
				500.276	65.898	0.217516	0.262599
				544.336	50.5793	0.0869292	-1.04513
				792.552	428.33	0.0999491	-0.543206
				768.542	426.276	0.0274778	-0.711907
				768.547	417.237	0.0150311	-1.80224
				944.863	744.794	0.100179	0.395439
				690.496	360.295	0.115346	-0.672036
				664.48	353.25	0.134197	0.586639
				664.493	367.442	0.0178377	-1.34399
				756.541	467.669	0.00434298	-2.96707
				768.552	445.342	0.00195441	-2.19012
				834.589	370.616	0.00940836	-2.06294
				738.504	354.503	0.941576	-0.0342756
				738.504	335.27	0.669032	0.320547
				692.521	440.969	0.030035	-1.48084
				664.489	398.249	0.0544527	1.14496
				764.521	379.906	0.523832	-0.165115
				776.659	504.84	0.0173794	-1.07838
				440.277	75.2522	0.0271362	-0.603411
				832.687	519.456	0.142125	-0.521993
				788.541	375.27	0.0223304	-2.23134
				712.489	343.241	0.0151369	-1.15486
				784.487	292.228	0.0107874	-0.898959
				784.497	286.282	0.328986	-0.601401
				524.371	116.042	0.677305	-0.294641
				728.518	377.554	0.00359984	-2.32861
				690.506	405.821	0.307154	0.31993
				730.528	406.993	0.38059	0.34538
				676.489	372.719	0.0525594	-1.50023
				775.659	505.973	0.00926662	-1.4848
				714.494	405.442	0.180939	1.17848
				704.519	437.678	0.196832	0.807823
				704.52	420.608	0.0199479	-1.08901
				780.548	406.293	0.307488	0.387524
				801.66	516.267	0.00888876	-1.38495
				718.528	416.647	0.542597	0.285863
				742.527	452.72	0.523054	0.268465
				866.814	692.01	0.0355895	-0.772069
				766.535	400.464	0.00931241	-1.8549
				967.677	612.865	0.000275111	-1.7744
				788.52	332.899	0.0122809	-2.61524
				850.783	705.404	0.000320154	-1.15579
				782.72	669.158	0.249983	-0.450951
				782.721	691.8	0.027961	-0.796663
				442.379	122.457	0.7988	-0.227882
				782.568	465.072	0.742906	-0.39308
				838.628	476.671	0.0114377	-1.79073
				838.622	445.279	0.00693254	-1.91619
				838.617	515.662	0.0546933	0.915808
				866.816	751.455	0.0335434	-0.825863
				730.528	460.861	0.0317155	-2.89191
				730.536	440.76	0.810158	0.0761491
				728.51	437.029	0.26628	1.42692
				790.534	389.835	0.00560278	-1.75364
				702.506	383.202	0.0048509	-1.63833
				790.535	371.137	0.414131	-0.275434
				764.521	362.699	0.0211294	-1.10814
				726.503	346.76	0.0690961	-1.41229
				762.505	340.119	0.0872627	-0.632186
				710.474	320.175	0.761872	-0.0588653
				722.473	309.878	0.0181814	-1.22056
				710.474	305.559	0.298259	-1.73296
				812.541	296.539	0.00250597	1.37728
				760.487	280.948	0.144279	-1.52037
				787.666	527.745	0.014853	-2.23398
				702.505	316.959	0.088169	0.464156
				814.638	484.837	0.000223975	-2.00078
				787.675	691.58	0.000460302	-0.577728
				834.588	429.538	0.0558968	-1.14592
				798.587	467.805	0.000519472	-1.86427
				787.669	678.895	0.214706	0.241821
				782.568	387.163	0.288596	-0.362187
				734.559	401.336	0.0462585	-0.997513
				546.345	70.416	0.999235	0.0007513
				734.569	432.035	0.00693657	-2.79329
				622.535	455.353	0.00446081	-3.27028
				754.535	414.531	0.00302717	-2.75768
				548.36	82.1603	0.169367	-0.349441
				986.91	755.072	0.0203497	1.46409
				502.291	92.575	0.165095	0.362418
				754.525	310.955	0.0112313	-1.05006
				706.528	346.92	0.892793	-0.0564768
				830.567	333.631	0.00488533	-2.59916
				834.6	424.555	0.0144724	-1.41811
				834.6	406.187	0.0130539	-1.59837
				784.581	418.246	0.392622	-0.246842
				766.53	379.648	0.204888	-0.38184
				782.558	344.553	0.761632	0.118882
				808.613	443.2	0.000338524	-2.36685
				606.499	420.387	0.0200592	-1.54535
				662.563	510.998	0.0111704	-1.44162
				662.563	490.76	0.00146015	-1.65838
				810.587	469.106	0.526074	0.18411
				734.56	467.295	0.0103405	-2.00924
				830.556	320.948	0.652056	0.321711
				830.556	308.933	0.00277341	-2.19766
				758.566	406.901	0.641177	0.251508
				758.556	373.516	0.270118	-0.317347
				786.591	422.749	0.321885	-0.474199
				646.531	458.148	0.0987581	-0.691697
				814.63	516.239	0.121803	0.925617
				496.329	114.53	0.00292809	1.21166
				782.558	368.439	0.0885386	-0.556567
				810.599	454.855	0.173126	-0.401616
				940.828	718.321	0.0465588	-0.429508
				940.82	702.946	0.0799437	-0.562098
				730.536	356.123	0.068024	0.692301
				973.715	644.549	0.0892135	-1.39281
				973.704	625.749	3.23658e-06	-3.39432
				810.589	422.094	0.00691633	-1.57833
				810.588	408.169	0.380991	-0.263678
				848.61	494.163	0.0506632	-0.774443
				848.603	464.09	0.0408274	-0.654883
				790.533	356.146	0.00797824	-2.2766
				826.528	250.795	0.0142441	-2.03772
				812.605	443.604	0.00506307	-1.64648
				822.589	408.885	0.260705	-0.574627
				822.588	397.922	0.0302962	-1.46664
				812.633	484.662	0.000405498	-1.42619
				812.616	475.389	0.0320122	-1.327
				796.582	415.582	0.0656549	-0.962241
				810.599	430.495	0.0326463	-1.03525
				836.615	470.432	0.00642625	-1.66314
				812.605	430.453	0.0363077	-1.03209
				820.584	408.374	0.298662	-0.505249
				824.614	463.752	0.0561706	-1.32644
				516.307	62.199	0.339676	1.48414
				784.575	387.163	0.385345	-0.249033
				806.569	373.233	0.0522014	-0.681523
				823.669	660.152	0.0674027	0.259598
				778.535	319.18	0.0703642	0.623625
				720.541	452.153	0.811389	0.0393089
				808.582	454.346	0.0822107	0.320011
				949.82	767.716	0.00310388	1.46137
				522.355	123.342	0.0346114	1.86644
				854.555	347.274	0.013669	-1.74
				854.548	308.77	0.0378808	-2.93878
				646.539	483.382	0.00123605	-2.4682
				762.59	520.946	0.66671	0.11377
				762.6	487.154	0.00613348	-1.12034
				808.583	422.005	0.00663642	-1.40925
				818.568	357.704	0.0237038	-1.26645
				774.503	243.683	0.00216388	1.47068
				820.573	358.322	0.0110326	-1.64828
				828.542	282.735	0.0036078	-1.57258
				902.812	716.433	0.0689559	-0.277455
				780.553	449.612	0.046329	-0.666784
				836.604	424.109	0.00161858	-2.07617
				832.582	381.789	0.0979438	-0.841777
				818.556	387.795	0.00274144	-2.25856
				788.604	472.779	0.272423	0.557526
				816.552	320.497	0.0120501	-1.30456
				798.617	463.122	0.0118138	-1.52036
				792.541	305.448	0.495277	0.199973
				907.771	738.389	0.0218626	0.968831
				792.552	339.045	0.0135474	-1.68112
				744.551	378.856	0.0489394	-0.824909
				732.554	401.248	0.0453192	-0.961537
				802.538	294.073	0.700023	0.224786
				754.535	349.498	0.996488	-0.00118596
				808.583	408.169	0.394285	-0.248858
				720.536	391.959	0.891939	0.0260157
				720.546	373.307	0.237585	-0.562567
				826.649	507.058	0.00235239	-1.60107
				826.631	493.935	0.00393765	-2.35478
				788.614	497.251	0.0942837	-0.569153
				808.572	373.233	0.039294	-0.716456
				798.505	230.899	0.00225981	2.4495
				911.785	683.529	0.18624	-0.628122
				732.544	440.68	0.880171	0.043102
				804.542	295.745	0.0304615	-0.37278
				730.528	314.462	0.654262	-0.434701
				766.535	332.795	0.00779363	-2.1698
				718.537	381.846	0.295485	-0.649524
				742.527	311.124	0.171408	0.989296
				754.526	294.423	0.304347	-0.361885
				748.575	436.157	0.0856279	-1.08048
				804.541	368.547	0.0531893	-0.714062
				822.6	442.575	0.0876988	-0.668379
				829.723	724.319	0.00110093	-0.823853
				766.681	651.506	0.607562	-0.377299
				518.323	50.5481	0.0098123	1.23955
				816.552	332.782	0.535783	-0.220461
				786.597	472.688	0.66142	0.141552
				829.716	706.75	0.00118118	-0.83749
				822.6	430.661	0.0410253	-1.09779
				772.584	439.111	0.955706	-0.0140027
				746.569	418.373	0.0159296	-1.58104
				718.537	367.5	0.131351	-0.247211
				756.552	373.781	0.914107	-0.0510661
				780.553	368.957	0.0710635	-0.678298
				780.553	346.036	0.703468	0.272181
				760.582	451.215	0.212006	-0.693331
				828.551	308.933	0.00267107	-2.1447
				704.519	346.841	0.438201	-0.202936
				820.584	381.864	0.00715754	-2.06661
				652.489	334.794	0.261466	2.8179
				816.541	293.797	0.0692509	-0.509096
				913.819	775.476	0.0075135	-0.57291
				913.806	764.803	0.000913634	0.500004
				913.84	756.655	0.160956	-0.784207
				871.77	752.274	0.000330708	-0.843806
				871.762	737.468	0.00201762	-0.451106
				913.805	717.459	0.277422	-0.394974
				865.722	709.851	0.128026	0.604504
				949.801	700.603	0.871246	-0.0692403
				913.8	700.141	0.858101	-0.0349519
				865.716	692.606	0.183135	0.186971
				949.799	684.414	0.079286	-0.925258
				901.716	677.567	0.874009	0.173609
				937.714	665.149	0.674292	-0.376424
				859.696	627.795	0.0172037	-1.24646
				703.598	604.316	0.122927	-0.805331
				823.664	548.525	0.0486269	-1.41322
				823.646	516.22	0.0105338	-0.602422
				661.558	490.112	0.00436859	-1.5659
				775.602	484.015	0.8092	-0.0699822
				661.536	476.762	0.774495	-0.143136
				661.549	472.114	0.0498379	-1.085
				661.558	468.207	0.00749106	-1.23382
				775.602	467.793	0.00582183	-1.5077
				775.592	439.279	0.986828	0.00398165
				781.614	438.595	0.333984	-0.210524
				733.546	428.45	0.0745856	-0.144995
				811.592	422.042	0.0114675	-1.53174
				811.593	408.006	0.294628	-0.324171
				733.556	400.8	0.0254797	-1.07358
				811.59	395.641	0.0143301	-1.30633
				805.554	383.889	0.230464	-0.81696
				805.544	368.426	0.0332439	-1.14763
				805.555	354.115	0.603901	0.0846219
				805.555	332.123	0.53263	-0.190717
				805.555	318.56	0.938897	0.0198423
				805.544	298.932	0.0262824	1.28519
				756.544	414.11	0.0291014	-1.71296
				748.585	464.175	0.37542	-1.20667
				768.547	348.411	0.0118316	-1.1965
				768.542	332.795	0.00910717	-2.213
				770.557	370.623	0.077601	-0.714743
				746.559	389.481	0.538755	0.288401
				806.559	332.117	0.619632	-0.144167
				806.547	299.998	0.0119025	2.1041
				822.6	419.875	0.0164893	-1.89274
				804.548	387.786	0.0826112	-1.27396
				804.552	354.608	0.510015	0.100094
				760.573	424.139	0.646058	-0.148717
				760.572	406.926	0.765697	0.134706
				752.519	311.158	0.00999628	-1.08028
				796.572	387.726	0.00414335	-1.99012
				774.589	439.111	0.935961	-0.0208255
				744.551	390.225	0.578281	0.256517
				816.541	356.652	0.147395	-0.6207
				518.323	67.7901	0.00282109	1.58423
				786.643	407.446	0.00735593	-2.01848
				810.528	354.325	0.00870297	-1.66241
				744.542	420.937	0.0249132	-0.829192
				798.591	415.521	0.0116575	-1.91555
				818.559	320.541	0.00690863	-1.43114
				790.524	333.016	0.00884986	-2.61959
				768.542	400.372	0.00946125	-1.59054
				798.516	310.198	0.0104967	-1.72544
				796.509	309.533	0.398249	-1.03181
				808.512	290.774	0.0989207	-0.70014
				482.313	92.7528	0.00308346	0.723687
				838.776	719.552	0.0621412	-0.887429
				958.879	757.057	0.0427069	0.637105
				794.56	355.724	0.0999678	-0.726635
				740.521	308.733	0.105299	-0.618009
				764.521	285.032	0.27241	-0.278147
				804.553	318.657	0.76316	-0.103584
				960.892	780.858	0.552461	0.299773
				774.599	467.538	0.00581407	-1.62566
				684.544	448.93	0.00240097	-1.96479
				468.298	83.8447	0.0177747	1.00863
				468.307	50.5436	0.101848	-0.816418
				776.51	243.433	0.00567922	2.3023
				774.494	218.879	0.000404395	-3.87963
				906.838	732.748	0.0681781	-0.325474
				912.794	701.678	0.0763687	-0.529091
				912.792	683.09	0.0121879	-0.985552
				752.51	265.548	0.036982	0.379693
				716.522	325.182	0.64083	0.159979
				768.611	524.31	0.0138107	-1.02456
				622.538	492.426	0.0577021	-1.43052
				800.606	451.087	0.476667	0.184047
				800.521	259.797	0.0322292	0.612683
				958.878	737.781	0.000433474	0.473421
				800.51	230.678	0.00189399	4.03785
				961.723	675.734	0.127485	-0.346957
				776.51	311.295	0.0245337	-1.66396
				684.554	436.798	0.0127842	-0.818117
				876.791	698.312	0.00223984	-0.628986
				947.784	667.667	0.0721766	-0.929813
				922.871	770.171	0.227772	-0.295724
				922.866	760.4	0.199336	-1.00182
				922.87	723.399	0.0258923	-0.723053
				971.708	644.573	0.0097477	-1.94565
				660.554	495.14	0.00590502	-1.57294
				802.527	260.075	0.015229	0.636674
				542.324	103.222	0.0255795	-0.868805
				688.584	500.192	0.257458	-0.434886
				608.515	441.866	0.0951762	-0.990192
				454.291	92.5335	0.32835	-0.634835
				414.348	87.1658	0.552696	0.470769
				768.552	355.792	0.00512789	-2.76487
				592.566	515.454	0.00601848	-1.08064
				965.838	769.93	0.0843466	0.483772
				754.524	441.596	0.930397	-0.0341615
				754.53	400.291	0.352403	-0.374097
				888.795	710.133	0.464973	0.145195
				648.555	507.611	0.0663384	-0.939526
				907.667	627.898	0.0459642	-0.502441
				890.807	727.767	0.0276479	0.435203
				890.813	719.333	0.00769915	-0.593327
				926.811	705.784	0.12012	-0.634388
				686.57	498.211	0.00606032	-1.87326
				830.556	373.247	0.0209359	-0.478484
				815.701	700.365	0.0134078	-0.453083
				918.838	727.269	0.0493392	0.478283
				632.516	426.851	0.694726	0.105242
				879.634	601.113	0.0267186	-0.778081
				929.744	697.582	0.973951	-0.00402902
				964.829	712.369	0.515325	-0.179317
				964.823	695.461	0.00469266	-1.29268
				608.587	534.654	0.00274307	-1.80592
				773.652	671.444	0.739533	-0.0852252
				935.804	756.839	3.25789e-05	0.820618
				827.708	707.968	2.59757e-07	-3.16076
				830.565	395.748	0.0117468	-1.23395
				825.691	695.261	0.262694	0.419321
				594.572	515.421	0.0140318	-1.84118
				768.704	684.35	0.793676	-0.0813319
				879.74	718.093	0.33458	0.160734
				905.744	706.266	0.0755296	-1.30019
				843.73	719.968	0.0114222	-0.812051
				969.685	612.876	0.00027195	-1.79354
				770.556	445.33	0.00141041	-2.24555
				770.557	433.229	0.0178976	-1.38729
				759.647	676.748	0.0125195	0.449776
				931.763	716.019	0.10306	-0.960152
				919.677	634.865	0.116297	-0.240389
				895.763	727.244	0.0001642	0.652983
				951.73	669.158	0.000279942	-1.2687
				911.78	774.158	0.197534	-0.466428
				911.79	749.734	0.0146351	0.416396
				883.762	732.986	0.640622	-0.0240981
				851.701	680.258	0.0646596	1.1768
				971.7	625.737	0.000546871	-2.05575
				971.689	612.871	6.94965e-05	-3.52061
				622.612	572.025	0.00803767	-1.9529
				881.754	733.01	0.574641	-0.0132053
				921.683	634.865	0.122295	-0.412232
				620.514	438.111	0.00480425	-2.46221
				939.74	695.706	0.00236804	-1.29023
				794.716	673.608	0.854242	-0.0568998
				771.644	671.481	0.0327385	-0.286652
				945.683	620.981	0.0662792	-0.431999
				947.699	639.165	0.00172067	-1.12515
				949.705	639.192	0.0047261	-2.24267
				943.666	602.606	0.0131435	-0.844771
				909.784	749.836	0.010457	0.194928
				966.75	644.577	0.0231887	-1.91265
				839.7	689.4	0.0348039	0.944324
				688.587	549.127	0.00252515	-1.57971
				885.777	748.778	0.987177	0.00280092
				921.777	730.872	0.724102	-0.302392
				893.745	712.425	0.990478	-0.00294006
				846.75	678.368	0.00735349	-1.54448
				846.741	668.533	0.00642903	-2.29684
				428.385	107.601	0.896707	-0.107331
				428.363	97.7211	0.0391987	-2.64031
				837.684	671.649	0.00547267	0.579411
				963.741	686.078	0.000734668	-1.52112
				923.697	648.035	0.0715206	-2.78096
				658.539	426.325	0.287195	0.279549
				964.729	612.871	0.00110485	-2.11968
				801.693	704.777	0.0111123	-0.522083
				899.698	659.535	0.600739	0.0654932
				965.745	685.788	0.0152584	-1.17926
				949.723	675.205	0.0159509	-0.704327
				919.762	717.721	0.819747	0.0823647
				923.804	760.993	0.000165626	0.650203
				813.683	687.499	0.0398461	0.83578
				841.723	719.968	0.00048225	-0.628206
				869.746	720.049	0.0426918	-0.785852
				954.844	747.261	0.689198	-0.130595
				814.559	390.152	0.00349635	-1.75688
				917.755	716.967	0.0529664	-0.100542
				857.756	742.217	5.8086e-05	-0.985653
				885.684	651.507	0.903689	-0.0298069
				881.747	715.405	0.125859	1.31801
				810.742	697.495	0.025137	-1.55623
				810.749	695.34	0.00190867	-1.22296
				904.821	740.68	0.0276151	0.91463
				904.827	732.104	0.713637	-0.0417416
				904.821	722.175	0.22056	0.848013
				972.801	690.203	6.41312e-06	-2.9565
				927.731	680.99	0.988944	0.00509327
				785.65	667.474	0.472679	-0.482567
				843.74	730.971	0.00867511	-1.52951
				937.809	756.649	0.000233861	0.73042
				862.782	723.819	0.973443	0.0287654
				870.751	725.816	0.858998	-0.0257859
				796.726	693.677	0.551782	-0.197527
				893.752	727.788	0.000359337	0.702903
				632.524	419.872	0.00113596	-1.27638
				909.681	641.348	0.00066632	-1.24584
				889.717	683.052	0.00496347	-0.53915
				887.7	665.03	0.00238176	-1.09818
				897.775	745.098	0.416168	0.206098
				891.74	712.365	0.102688	-0.115154
				542.321	79.85	0.851459	0.0545824
				874.786	720.574	0.0626324	0.731981
				1009.9	802.905	0.755326	-0.0813848
				995.888	795.133	0.376265	-0.351214
				1007.89	789.932	0.0177441	-1.91246
				979.861	789.258	0.740464	0.0483216
				993.872	781.327	0.0171992	-0.850077
				967.855	780.284	0.136097	0.245224
				941.839	778.866	0.387875	-0.111666
				953.837	775.494	0.506578	0.0830235
				979.853	775.257	0.924252	0.0152603
				953.871	755.364	0.0111616	-4.43339
				991.781	744.571	0.0298292	0.593972
				977.762	740.68	0.0489683	0.978684
				941.833	734.607	0.415482	-0.358623
				939.819	720.981	0.160562	-0.489044
				941.833	717.17	0.29352	-0.218601
				925.798	697.435	0.0446541	-0.613423
				899.787	693.111	0.142059	-0.384332
				937.803	692.629	0.811382	-0.0654252
				897.77	677.277	0.0650012	-0.679057
				909.772	671.67	0.464278	-0.2339
				797.652	663.455	0.0228716	0.706623
				971.787	658.597	0.0120913	-1.39544
				945.765	658.047	0.0193112	-1.38696
				821.653	650.5	0.0675217	-0.379565
				945.772	647.176	0.0290839	-0.876146
				783.636	646.159	0.00583925	1.34506
				897.682	644.284	0.130518	-0.502389
				897.749	639.159	0.597092	0.404414
				969.772	639.159	0.00224002	-2.05902
				883.668	635.951	0.337338	-0.754176
				807.636	634.872	0.0769309	0.790674
				845.651	633.495	0.0219407	1.26132
				825.687	616.07	0.00544687	-2.31991
				879.647	615.792	0.0566604	-0.593221
				845.679	613.405	0.203038	-2.24399
				773.661	611.812	0.0772544	-0.790223
				767.604	611.783	0.259285	1.65716
				893.651	609.643	0.0474769	0.505154
				773.647	606.83	0.0147997	1.2336
				881.678	594.588	0.500977	-0.774688
				893.679	594.066	0.00440627	-3.22919
				717.597	551.692	0.117239	-0.743939
				789.618	551.018	0.598621	0.245351
				717.618	545.901	0.847275	-0.200371
				797.666	534.923	0.0501244	-0.597182
				797.65	523.192	0.00154211	-0.849255
				835.688	510.625	0.107356	-0.804879
				797.64	505.973	0.00445858	-1.39026
				863.618	505.973	0.00448049	-0.729882
				795.634	505.614	0.00348429	-1.42069
				789.618	497.404	0.19786	-0.402977
				809.63	496.447	0.00323837	-0.846368
				809.648	480.885	0.434388	-0.127392
				795.612	476.557	0.00591258	-1.25726
				685.555	470.222	0.00229881	-2.00351
				807.657	465.892	0.0163954	-1.33783
				827.624	463.922	0.0516129	-1.2038
				789.608	454.33	0.896466	0.0367896
				685.547	448.65	0.00314276	-2.10553
				759.562	446.375	0.00356516	-1.58835
				773.588	439.142	0.951254	-0.0157805
				685.557	436.67	0.0203287	-0.668275
				747.571	435.913	0.0137799	-1.48998
				759.573	424.089	0.367683	-0.249426
				749.576	418.5	0.0142626	-1.62709
				683.533	416.144	0.267631	-1.586
				831.567	408.389	0.388782	-0.211307
				759.572	406.743	0.313084	0.539935
				781.552	406.293	0.0645178	0.67428
				837.609	405.975	0.0155996	-1.60268
				793.552	401.129	0.734977	0.147912
				773.578	397.155	0.119029	-0.560524
				831.567	395.72	0.0127447	-1.23381
				797.575	387.791	0.00587265	-2.03742
				819.559	387.659	0.251233	-1.66612
				835.591	382.764	0.0282062	-1.26269
				779.538	374.323	0.669905	0.224774
				831.56	373.24	0.0439174	-0.485397
				809.576	373.233	0.0385396	-0.728934
				791.536	371.145	0.434115	0.539674
				835.591	371.079	0.00787263	-2.0418
				833.584	370.616	0.00733504	-2.05434
				855.568	370.549	0.00681916	-1.89369
				817.543	356.428	0.0807954	-0.805368
				791.537	356.398	0.252929	-1.61918
				829.552	356.303	0.188822	-0.394874
				809.576	355.828	0.185535	-0.473037
				807.57	355.825	0.198402	-0.364836
				855.556	347.37	0.0134027	-1.78546
				831.572	346.959	0.0116831	-1.5303
				833.578	346.922	0.0145704	-1.54172
				803.536	344.531	0.201389	-0.863378
				791.527	332.913	0.172424	-2.88842
				807.559	332.349	0.682386	-0.133019
				807.562	318.172	0.92631	0.0428825
				922.786	700.347	0.266959	-0.281188
				428.373	132.534	0.00827055	-1.69401
				970.876	748.735	0.0596612	-0.697246
				848.768	714.892	0.571799	-0.133437
				706.527	420.731	0.0069253	-1.38358
				706.538	392.437	0.000659966	-1.94377
				776.668	523.09	0.00317454	-1.82684
				740.511	375.358	0.659451	-0.0861831
				682.531	425.721	0.0138323	-0.95185
				660.554	461.437	0.00225325	-1.57136
				876.79	723.446	0.294934	0.205654
				872.767	706.922	0.223577	-0.460809
				924.797	706.55	0.117372	-0.513161
				810.752	711.878	0.00837715	-1.2457
				636.619	570.11	0.0266429	-1.2588
				968.77	659.26	0.00170234	-2.59282
				794.721	663.619	0.728805	-0.107182
				884.767	699.308	0.331927	-0.386639
				970.783	658.549	0.00938529	-1.49343
				870.745	676.778	0.0369488	-0.858811
				864.793	700.902	0.023448	-0.494466
				864.787	708.73	0.011281	-0.607941
				742.528	396.538	0.0781937	-0.650858
				942.84	778.905	0.655609	-0.317052
				752.52	373.243	0.587823	-0.370036
				752.519	357.163	0.444361	0.288849
				870.752	666.942	0.0549068	-0.800999
				924.791	677.833	0.0784052	-0.662135
				848.607	410.286	8.15038e-05	-13.0202
				960.798	680.701	0.00998903	-1.22569
				960.79	664.531	0.033065	-1.25096
				880.83	759.615	0.0305739	-0.713795
				654.509	403.297	0.784973	0.090541
				968.863	734.775	0.0469855	-0.518613
				826.548	354.694	0.00513981	-2.52062
				826.535	332.361	0.137575	-0.585897
				852.792	725.187	0.231319	-0.999248
				754.69	673.129	0.978966	-0.01177
				820.735	674.689	0.190634	-0.41402
				781.63	646.672	0.00774784	1.42122
				946.783	685.89	0.428355	-0.908283
				930.848	756.839	0.00652774	1.14651
				682.54	448.966	0.00231017	-1.96422
				906.845	712.745	0.00499011	-0.73949
				970.782	673.98	0.00245636	-2.00613
				898.782	686.36	0.0338325	-0.834707
				910.781	683.345	0.00583333	-1.6841
				910.775	668.475	0.00884207	-1.24067
				946.777	668.404	0.00358207	-1.42426
				979.788	764.487	0.350769	0.166993
				979.782	749.725	0.0655039	0.230566
				857.679	608.04	0.0523749	-1.13824
				791.526	426.257	0.216346	-0.44521
				956.863	740.721	0.0197738	-1.06267
				682.53	479.805	0.204634	0.440096
				686.57	471.541	0.0101559	-0.887728
				538.387	145.748	0.00119254	-2.30533
				908.848	748.855	0.192579	0.457771
				720.705	655.557	0.255485	-0.557851
				770.567	475.153	0.00253918	-1.46885
				962.905	779.375	0.673723	-0.0934941
				896.769	698.172	0.0492323	-0.570175
				908.858	722.067	0.96251	-0.0398205
				954.844	721.646	0.150924	-0.824019
				972.791	658.595	0.00816503	-1.57954
				830.721	673.073	0.287374	0.341647
				974.904	775.512	0.573759	0.151558
				934.875	731.565	0.43389	0.398132
				962.813	714.901	0.493983	-0.702605
				1004.95	811.689	0.840308	0.164308
				936.791	675.723	0.171728	-1.19969
				812.541	390.964	0.111996	-1.56107
				582.508	460.889	0.0827656	0.585935
				920.762	664.962	0.0272969	-0.781674
				828.55	373.247	0.0398073	-0.426684
				900.794	705.404	0.147229	-0.247689
				922.78	679.646	0.057648	-0.665332
				908.854	764.373	0.792614	0.0640964
				946.877	728.293	0.448397	-0.326292
				930.746	652.666	0.0241371	-1.08179
				936.884	778.673	0.211984	-0.542189
				936.884	764.767	0.561852	0.146686
				844.736	685.544	0.428225	0.179441
				772.574	474.967	0.00036855	-2.1376
				918.751	666.049	0.0678721	-0.696004
				948.884	760.885	0.0753578	0.534638
				888.799	703.822	0.00319673	-0.86196
				782.564	451.167	0.442457	0.527254
				958.774	675.739	0.0297063	-0.915323
				958.782	664.535	0.0080986	-1.61135
				920.855	742.999	0.668122	0.0845714
				930.754	665.963	0.0131405	-1.90745
				956.77	675.739	0.0663991	-0.617916
				930.754	641.338	0.00481492	-2.15573
				904.737	659.55	0.778252	-0.0772683
				892.821	745.08	0.0280249	0.57676
				892.822	723.792	0.51056	0.456123
				932.864	715.034	0.446074	0.530955
				944.759	658.477	0.0092195	-1.25073
				944.767	647.304	0.0183757	-1.21042
				828.55	356.417	0.168838	-0.471734
				620.524	469.382	0.0282676	-0.872089
				916.828	727.785	0.232047	0.277312
				916.821	714.144	0.0699762	-0.415227
				932.77	680.99	0.0107732	-1.24035
				964.736	626.29	0.00269134	-2.83675
				686.571	457.61	0.013977	-0.66752
				928.737	652.666	0.0424825	-0.753608
				910.783	703.764	0.0561861	-0.639531
				920.769	681.082	0.0305294	-0.801288
				880.823	744.548	0.305237	-0.611094
				880.83	705.404	0.107367	-0.571871
				856.733	714.77	0.299933	0.0905136
				812.534	336.857	0.00768978	-1.74035
				938.722	620.714	0.0294199	-0.6262
				938.713	602.174	0.0458428	-2.88294
				942.752	658.595	0.00458271	-1.23222
				950.813	710.794	0.0292903	-0.968077
				806.722	658.154	0.199034	0.435819
				828.704	634.87	0.104141	1.01653
				680.523	415.6	0.00253479	-2.58669
				956.766	652.666	0.0509559	-0.987348
				658.538	471.541	0.0146654	-1.1533
				832.724	653.49	0.544526	0.337148
				894.837	754.021	0.122692	-0.40521
				680.515	392.437	0.00235886	-2.17651
				914.722	634.865	0.0770926	-0.550177
				806.564	422.969	0.161826	-1.02261
				868.738	677.311	0.0471138	-0.63951
				916.735	654.811	0.00278905	-1.8601
				922.772	664.451	0.149718	-0.504168
				822.751	707.238	0.0274393	-0.978163
				822.75	688.77	0.042244	-0.801368
				780.704	656.977	0.157054	0.455099
				968.762	639.704	0.00195495	-1.99384
				800.66	516.249	0.00791995	-1.33565
				976.913	775.444	0.671806	0.120563
				904.832	709.557	0.067257	0.432386
				940.737	639.165	0.00488713	-1.32664
				888.705	631.869	0.435592	-0.317369
				966.846	747.401	0.292328	-0.270325
				966.843	721.603	0.0111856	-0.632691
				940.73	620.37	0.723258	-0.318523
				644.524	458.083	0.09073	-0.682693
				930.842	721.289	0.797598	-0.152728
				772.62	497.793	0.000401821	-2.67698
				772.629	478.231	0.0727786	-0.752007
				888.692	639.694	0.473715	-0.476773
				774.635	531.479	0.00401935	-3.43662
				902.72	641.598	0.00666961	-1.42393
				878.72	652.116	0.296803	-0.274292
				656.523	436.714	0.0603426	-0.579977
				866.72	633.253	0.097365	1.7943
				892.731	642.676	0.547617	-0.125812
				830.566	408.525	0.364175	-0.208355
				902.714	627.888	0.0457977	-1.02036
				980.859	734.738	0.116952	-0.964138
				882.698	553.917	0.00086135	-1.70495
				882.724	543.936	0.000242988	-4.41167
				854.661	539.192	0.00138652	-2.59736
				868.683	537.88	0.00417413	-1.16555
				846.702	537.32	0.00832314	-1.23651
				854.668	519.889	0.304512	-0.236365
				846.715	513.374	0.00937963	-1.41458
				802.533	367.584	0.68967	-0.296939
				790.688	639.439	0.547574	-0.497319
				1002.94	789.389	0.115496	-0.514697
				1002.94	760.962	0.00425925	0.806959
				830.567	422.062	0.00370821	-1.19383
				688.587	490.094	0.00039669	-1.82423
				688.575	471.541	0.011616	-0.814689
				778.689	645.619	0.828153	0.0987456
				778.69	633.509	0.915838	-0.0586965
				972.894	727.781	0.00430534	0.883219
				972.885	711.716	0.718307	0.261215
				974.812	685.813	0.455204	-0.841031
				974.805	669.116	0.00455481	-1.60137
				186.044	1077.11	0.29446	0.592238
				170.066	1076.89	0.892832	0.116283
				143.997	1076.52	0.612467	-0.23187
				151.035	1072.57	0.80397	0.274752
				355.011	1072.25	0.679727	-0.473416
				167.013	1072.16	0.784246	-0.198316
				296.045	1070.95	0.186724	0.855975
				118.086	1070.62	0.870279	0.053558
				396.901	1070.58	0.0921828	1.09867
				125.986	1070.29	0.114294	0.924182
				146.98	1070.29	0.699061	-0.203029
				282.905	1069.04	0.57833	-0.265142
				418.88	1068.66	0.211833	-0.844198
				350.892	1067.66	0.163914	0.683803
				260.927	1067.05	0.884325	0.111258
				264.928	1062.88	0.310387	0.112415
				170.066	1061.69	0.702536	0.427346
		Kushenol D	1.28544	453.228	1058.03	0.0656542	0.19911
				143.997	1057.16	0.360331	0.697558
				151.035	1055.92	0.358816	-0.2788
				193.974	1055.86	0.0246441	0.399338
				355.011	1053.5	0.353889	-0.650321
				102.232	1052.61	0.858051	0.206625
				186.044	1052.53	0.586076	0.756918
				125.986	1051.45	0.904246	0.0374827
				296.045	1050.55	0.408798	0.590982
				350.892	1049.48	0.876352	0.0407259
				418.88	1048.14	0.739945	-0.369798
				346.009	1045.05	0.250207	0.744818
				282.905	1044.63	0.43614	0.267877
				167.013	1044.3	0.0260461	1.3646
				170.066	1042.45	0.707952	-0.17291
				151.035	1042.35	0.0495931	0.72265
				260.927	1042.19	0.240069	0.296865
				125.986	1036.31	0.879436	0.091898
				264.928	1034.37	0.753212	0.16939
				118.086	1034.11	0.666801	0.315375
				146.98	1032.48	0.290393	-0.780499
				355.011	1032.32	0.935074	0.0534911
				296.045	1030.32	0.325267	0.403507
				143.997	1030.25	0.794962	0.12025
				418.88	1029.92	0.392403	-0.330275
				282.905	1025.16	0.281336	-0.168545
				350.892	1025.16	0.120088	0.866315
		Kushenol D	1.36128	453.228	1024.89	0.096282	0.253843
				125.986	1018.26	0.321471	0.737024
				396.901	1018.01	0.264543	-0.854432
				214.918	1016.9	0.669195	0.0532766
				260.927	1016.58	0.76519	-0.109014
				170.066	1015.16	0.0222632	0.653971
				186.044	1012.47	0.952291	-0.0233175
				355.011	1011.76	0.00557382	0.836288
				418.88	1009.27	0.798764	-0.0843392
				264.928	1009.2	0.924102	-0.0361801
				296.045	1008.3	0.14737	0.498504
				231.123	1004.67	0.376494	0.342413
				167.013	1003.99	0.241626	0.447714
				350.892	1001.51	0.550958	-0.454933
				125.986	1000.72	0.80212	-0.193948
				143.997	1000.04	0.945793	0.0744084
				346.009	999.784	0.828747	0.075408
				396.901	998.688	0.370497	-0.592082
				151.035	996.913	0.32612	0.314693
				282.905	994.366	0.993107	-0.00967394
				264.928	992.149	0.170488	-0.507294
				186.044	992.105	0.951989	0.0509233
				355.011	989.705	0.766322	0.183181
				146.98	986.785	0.188879	-0.306778
		Isosophoranone	0.858276	439.212	986.649	0.813066	-0.188209
				170.066	985.807	0.559923	0.125866
				296.045	985.192	0.217716	1.0442
		Kushenol D	1.30224	453.228	984.832	0.802498	-0.209617
				118.086	983.821	0.398176	0.341923
				125.986	983.542	0.838039	0.0882387
				260.927	981.751	0.255248	-0.23161
				346.009	980.548	0.480009	0.14718
				418.88	979.36	0.625096	-0.383092
				186.043	978.381	0.423462	0.577002
				352.108	970.812	0.0465103	1.9652
				396.901	970.812	0.431678	0.560255
				350.892	968.064	0.111616	-0.733376
				282.905	967.263	0.273102	-0.242481
				170.066	967.135	0.452821	-0.509646
				193.973	966.485	0.941261	-0.0222022
		Kushenol D	1.32126	453.228	965.246	0.258104	0.803961
		Isosophoranone	0.880411	439.212	964.793	0.768709	-0.123531
				125.986	963.588	0.595263	-0.364921
				264.928	962.192	0.110909	1.62221
				143.997	961.995	0.634771	0.226248
		Cerulenin	0.319558	224.128	961.885	0.512755	0.294403
				355.011	960.207	0.237279	-0.765929
				102.232	959.884	0.572847	-0.590492
				118.086	955.787	0.806585	0.174536
		20-Oxo-leukotriene E4	13.3818	454.232	955.502	0.621898	-0.349039
				186.044	955.365	0.407702	0.330645
				346.009	955.151	0.192432	0.487424
				167.013	954.047	0.240135	-0.542599
				418.88	953.652	0.306176	0.553011
				134.06	952.618	0.23117	0.247285
				146.98	952.373	0.366342	-0.6123
				260.927	950.652	0.91496	-0.038006
				170.066	949.768	0.677443	-0.34196
		Lespedeol A	3.00786	425.197	948.063	0.764237	-0.226154
				296.045	946.852	0.00050196	0.495659
				352.108	946.458	0.515677	-0.453847
		Kushenol D	1.32811	453.228	945.052	0.243174	0.441965
		Isosophoranone	0.897755	439.212	944.942	0.600843	-0.189057
				355.011	942.754	0.878151	-0.0494247
				396.901	941.78	0.131017	1.55464
				560.871	941.123	0.648727	0.242326
		Cerulenin	0.384545	224.128	940.247	0.508881	-0.450118
				125.986	939.467	0.116269	0.729367
				264.928	938.565	0.287129	0.774708
				151.035	937.292	0.408856	-0.604026
				282.905	936.047	0.632415	0.109801
				143.997	934.895	0.540579	-0.166192
				260.927	933.459	0.832083	0.0685946
				118.086	930.105	0.604552	0.201419
				350.892	927.692	0.0527675	0.996251
				355.011	926.242	0.637536	-0.206465
				146.98	924.09	0.412371	-0.59394
				167.013	923.901	0.0893254	0.868114
				102.232	923.221	0.0343318	1.5246
				264.928	921.208	0.785552	0.0561805
				418.88	921.189	0.93954	0.0763494
				186.044	921.187	0.700208	-0.212909
		Kushenol D	1.33563	453.228	918.848	0.755941	0.130946
				170.066	917.633	0.329233	0.162144
				125.986	916.339	0.840574	-0.204912
				143.997	916.324	0.971609	0.015919
				282.905	915.668	0.519306	-0.470403
				296.045	915.412	0.765955	0.222901
				758.22	915.296	0.444528	0.210651
				260.927	910.67	0.158974	-1.37637
				396.901	909.94	0.91892	0.113384
				216.099	908.428	0.19675	0.256881
				372.908	906.264	0.273357	-0.369372
				140.068	905.9	0.87034	0.101215
				236.933	905.482	0.274044	0.378896
				189.073	904.135	0.878246	0.0768756
				264.928	902.985	0.189531	0.335544
				212.043	902.492	0.55527	0.372979
				151.035	902.279	0.841358	0.156246
				368.882	902.255	0.134906	0.259076
				640.832	902.124	0.0264411	-2.16613
				118.086	901.701	0.161056	1.80888
				146.98	901.041	0.0365358	-0.819212
				119.09	900.96	0.786499	0.0549047
				429.24	900.865	0.465846	-0.486622
				156.042	900.713	0.571786	0.537011
				670.845	900.702	0.210899	0.221204
				738.833	900.679	0.0160837	1.23076
				359.007	899.525	0.723568	-0.267077
				844.791	899.302	0.414667	-0.253653
				355.011	898.942	0.265457	0.73618
				560.871	898.927	0.807719	0.125279
		Cerulenin	0.130423	224.128	897.166	0.651107	-0.227512
				266.151	896.739	0.588902	-0.834217
				132.905	896.571	0.321023	0.660254
				143.997	896.292	0.172717	-1.0717
		Lonchocarpol E	-6.92847	441.188	895.95	0.127354	0.110149
				167.013	895.715	0.35293	0.5311
				376.993	894.508	0.292856	0.483662
				170.066	894.211	0.0745818	1.01731
				1012.78	893.855	0.799541	0.127639
				186.044	893.821	0.0011373	2.24872
				129.102	893.206	0.918147	0.111716
				346.009	892.556	0.0525907	0.59466
				125.986	892.414	0.545419	-0.569462
				317.115	892.389	0.552372	0.282098
				120.102	892.326	0.6881	0.315054
				721.85	891.927	0.00905992	2.44096
		PC(O-16:0/15:1(9Z))	-4.35689	704.556	891.514	0.00652358	-3.28262
				356.024	891.404	0.819417	0.0653348
				358.022	891.348	0.952781	0.0484351
		PA(21:0/22:4(7Z,10Z,13Z,16Z))	-24.335	795.571	891.264	0.243536	-1.05208
		PC(16:0/18:2(10E,12Z))	-3.92773	758.567	891.181	0.607563	-0.475861
				354.027	890.799	0.0255323	0.463857
				202.107	890.796	0.277591	0.7538
				353.027	890.755	0.946694	-0.0179575
				376.009	890.608	0.84557	-0.107486
		LacCer(d18:1/12:0)	4.17265	806.566	890.561	0.351358	-0.622441
		PC(17:0/22:6(4Z,7Z,10Z,13Z,16Z,19Z))	-1.90793	820.584	890.513	0.235659	-0.665019
		PC(16:0/20:4(5Z,8Z,11Z,14Z))	-5.17041	782.565	890.471	0.556404	-0.459315
		PC(16:0/20:5(5Z,8Z,11Z,14Z,17Z))	-4.71813	780.55	890.452	0.0384126	-1.08959
		PC(17:0/18:1(9Z))	-3.20957	774.598	890.326	0.00747302	-1.50162
		PA(22:0/20:0)	10.6013	789.645	890.326	0.0169577	-1.97657
		PA(22:0/22:4(7Z,10Z,13Z,16Z))	-22.4846	809.587	890.326	0.0177487	-1.41398
		PG(O-18:0/20:3(8Z,11Z,14Z))	22.0549	787.602	890.205	0.334283	-0.55172
		PC(16:0/23:5(8E,11E,14E,17E,20E))	-4.01817	822.597	890.205	0.024286	-1.05461
		PC(16:0/22:4(7Z,10Z,13Z,16Z))	-3.2709	810.598	890.201	0.00807827	-1.3159
		PC(15:0/18:2(9Z,12Z))	-3.48492	744.551	890.196	0.119008	-1.00104
		PC(16:0/20:3(5Z,8Z,11Z))	-4.48813	784.582	890.114	0.00166038	-1.64198
		PA(P-16:0/22:6(4Z,7Z,10Z,13Z,16Z,19Z))	-3.29066	705.483	890.087	0.0203682	-2.95906
		PC(18:2(9Z,12Z)/22:6(4Z,7Z,10Z,13Z,16Z,19Z))	-2.73313	830.567	890.022	0.167907	-0.974063
		PA(21:0/22:1(11Z))	-24.4762	801.617	889.974	0.827025	0.132479
		PC(18:0/18:2(10Z,12Z))	-4.78543	786.597	889.94	0.646188	-0.159272
		PC(16:0/18:1(9Z))	-4.02882	760.582	889.903	0.0429008	-1.33803
		PC(15:0/18:1(11Z))	-2.12243	746.568	889.899	0.00262702	-1.39872
		PC(10:0/23:0)	-7.05746	748.58	889.893	0.0349696	-1.55731
				797.586	889.893	0.000548626	-2.79439
		PC(15:1(9Z)/22:4(7Z,10Z,13Z,16Z))	-4.42788	794.566	889.891	0.00845444	-1.54647
		PC(13:0/22:2(13Z,16Z))	-2.30618	772.583	889.85	0.456575	-0.498096
		PC(16:0/22:5(4Z,7Z,10Z,13Z,16Z))	-2.32671	808.583	889.85	0.1052	-1.03305
		PG(13:0/18:3(6Z,9Z,12Z))	17.7051	703.467	889.76	0.0148238	-3.46194
		PC(15:0/20:5(5Z,8Z,11Z,14Z,17Z))	-3.95621	766.535	889.76	0.166533	-0.931482
		PC(15:0/20:3(8Z,11Z,14Z))	-4.4958	770.566	889.76	0.0380616	-1.64434
		PC(18:3(6Z,9Z,12Z)/22:6(4Z,7Z,10Z,13Z,16Z,19Z))	-4.93277	828.55	889.76	0.132088	-1.20059
		PC(O-15:0/20:4(5Z,8Z,11Z,14Z))	-6.58136	754.57	889.681	0.0042723	-2.33673
		PC(17:0/20:4(5Z,8Z,11Z,14Z))	-2.83027	796.583	889.681	0.0153207	-1.58944
		PC(15:1(9Z)/22:2(13Z,16Z))	-5.56374	798.596	889.681	0.00664019	-2.19873
		PA(22:0/22:0)	10.6566	817.677	889.681	0.0272659	-2.3034
				823.602	889.681	0.146077	-1.07048
		PG(P-20:0/17:2(9Z,12Z))	23.0136	773.587	889.619	0.332725	-0.562039
		PA(21:0/22:2(13Z,16Z))	-24.4516	799.602	889.58	0.00916103	-2.99325
		PC(18:1(11Z)/22:6(4Z,7Z,10Z,13Z,16Z,19Z))	-5.89289	832.58	889.466	0.00580636	-1.65947
				367.99	889.46	0.121284	0.360173
		PE(O-16:0/22:5(4Z,7Z,10Z,13Z,16Z))	-6.0588	752.554	889.421	0.00495494	-1.93418
		PC(O-17:0/20:0)	-21.8481	790.651	889.412	0.000173319	-2.17632
		PC(O-16:0/17:2(9Z,12Z))	-1.21113	730.574	889.389	0.000973382	-1.54176
		PC(18:2(9Z,12E)/17:2(9Z,11E))	-5.03292	768.55	889.376	0.0102681	-1.93601
		PG(O-16:0/20:2(11Z,14Z))	22.1885	761.586	889.335	0.118155	-1.12685
		PE-Cer(d14:1(4E)/24:1(15Z)(2OH))	9.25561	731.577	889.223	0.00188273	-2.01921
		PC(O-16:0/17:1(9Z))	-4.74574	732.587	889.223	0.0579753	-1.05536
		PG(O-18:0/17:2(9Z,12Z))	23.8639	747.571	889.223	0.118504	-1.74801
		PE-Cer(d14:1(4E)/24:0(2OH))	6.39345	733.59	889.198	0.0876621	-1.12657
		PC(18:0/18:1(11Z))	-7.58892	788.61	889.173	0.058601	-1.06058
		PC(15:0/22:2(13Z,16Z))	-4.95842	800.612	889.173	0.974412	-0.0127642
		PG(P-18:0/22:6(4Z,7Z,10Z,13Z,16Z,19Z))	20.9225	807.57	889.173	0.212774	-0.67225
		PA(18:1(9Z)/22:2(13Z,16Z))	19.3553	755.573	889.069	0.306132	-1.36191
		PC(P-16:0/17:2(9Z,12Z))	-4.77341	728.555	888.836	0.00467377	-3.17881
		PC(12:0/26:0)	21.5325	818.681	888.625	0.0121665	-3.10805
		PE(O-16:0/22:6(4Z,7Z,10Z,13Z,16Z,19Z))	-3.24307	750.541	888.58	0.0033607	-3.24592
		SM(d16:1/23:0)	-3.4158	773.65	888.58	0.263756	-0.745351
				105.11	888.498	0.431307	-0.543809
		PA(18:2(9Z,12Z)/22:2(13Z,16Z))	20.0495	753.558	888.498	0.00927941	-2.32878
		PA(21:0/22:0)	10.3954	803.661	888.498	0.0172021	-2.33177
				389.972	887.905	0.17627	0.460286
				175.064	887.733	0.658672	-0.329587
				204.054	887.692	0.0393521	0.870588
				1058.77	887.376	0.468732	-0.599279
				104.107	887.058	0.180377	0.283488
		TG(17:0/18:0/18:0)[iso3]	-19.1255	877.805	886.992	0.547129	0.316252
				141.113	886.701	0.31577	0.216609
				208.133	886.622	0.863618	0.0459214
				888.8	886.437	0.20242	0.960155
				221.222	886.369	0.0220173	0.312946
				195.121	885.937	0.151185	0.254399
				189.097	885.725	0.683229	0.0513087
		NAPE(18:1(9Z)/16:1(9Z)/18:0)	15.1835	982.798	885.412	0.246675	0.411859
				193.973	885.208	0.163381	-0.480742
				119.126	884.864	0.0743304	0.23747
				118.122	884.845	0.22579	0.156875
				194.118	884.776	0.0819253	0.243578
				216.099	884.104	0.976275	-0.00472075
				310.912	884.024	0.0595359	0.0944674
				133.142	883.997	0.518507	0.5771
				163.028	883.894	0.292632	0.209519
				1126.76	883.883	0.00127047	1.74454
				174.938	883.776	0.21683	0.232482
				145.017	883.753	0.448856	1.18549
				710.849	883.751	0.88677	0.0740327
		2,3,5-trichloro-cis,cis-muconic acid	24.4295	244.923	883.705	0.0394051	-1.03658
				357.912	883.634	0.940038	-0.0186536
				757.849	883.617	0.597157	0.616165
				900.807	883.366	0.288501	0.233918
		TG(17:2(9Z,12Z)/22:3(10Z,13Z,16Z)/22:4(7Z,10Z,13Z,16Z))[iso6]	-3.88206	971.802	883.346	0.567445	-0.376174
				740.838	883.26	0.772611	-0.218291
				846.824	883.226	0.140863	-0.611088
		Dichloroacetic acid	21.3681	128.953	883.137	0.0882508	0.194185
				604.865	883.137	0.752973	0.0961934
				876.811	883.106	0.638581	-0.261471
				791.844	883.1	0.647938	-0.189594
				825.837	883.097	0.048431	-1.05637
				122.096	883.092	0.295843	0.196557
				786.822	883.089	0.375413	0.200606
				170.958	883.069	0.805433	0.128645
				152.947	882.988	0.236101	-0.776812
				808.825	882.987	0.582365	-0.296817
				672.852	882.913	0.411829	0.547177
		1-O-eicosanoyl-Cer(d18:1/16:0)	9.57881	832.82	882.913	0.487596	-0.475881
				718.835	882.903	0.164128	0.23329
				1280.75	882.837	0.266396	0.230893
				132.138	882.818	0.106369	0.284578
				332.915	882.818	0.266996	-0.730453
				106.95	882.751	0.723165	0.225539
				400.902	882.736	0.523662	-0.232599
				536.878	882.736	0.249077	0.812268
				922.797	882.707	0.0252235	0.381789
				650.848	882.67	0.130437	0.169983
				764.832	882.653	0.460912	-0.513357
				778.836	882.635	0.153089	0.472922
				292.914	882.62	0.742022	0.091281
				378.899	882.62	0.391319	0.203655
				767.84	882.62	0.423034	-0.544081
				835.827	882.62	0.381446	0.155352
				665.86	882.604	0.478628	0.197397
				723.855	882.604	0.283036	-0.769008
				242.925	882.601	0.362314	-0.615399
				514.875	882.573	0.2462	0.192289
				869.82	882.573	0.0703096	0.473404
				582.861	882.572	0.412383	0.104676
				990.785	882.539	0.660659	0.255333
				272.943	882.466	0.575687	0.0711341
				680.868	882.466	0.858845	0.0315427
				733.847	882.466	0.699402	0.0348473
				801.833	882.462	0.727924	-0.0804888
				1172.76	882.462	0.390436	0.354176
				903.814	882.461	0.121528	1.06605
		MIPC(d20:0/26:0)	-5.97111	1112.79	882.457	0.262959	0.317992
				1315.75	882.397	0.558464	0.138213
				1416.73	882.369	0.468581	-0.494039
				425.899	882.328	0.593813	0.168811
				968.793	882.328	0.0936426	0.247135
				220.934	882.323	0.683376	0.0531633
				288.922	882.323	0.212692	0.138978
				356.908	882.323	0.520932	0.0798388
				408.918	882.323	0.619311	0.0763027
				424.896	882.323	0.665461	0.0547354
				446.887	882.323	0.513121	-0.45808
				699.853	882.323	0.104525	0.385941
				1008.81	882.323	0.0617143	0.18737
				1036.78	882.323	0.586733	-0.383885
				561.874	882.318	0.780615	0.183957
				873.831	882.318	0.920402	0.112396
		SLBPA(54:3)	-6.43597	1039.79	882.318	0.480121	-0.402185
		MIPC(d18:0/26:0)	17.7839	1084.78	882.318	0.304583	-0.312166
				1450.72	882.318	0.949542	0.0182266
				560.871	882.303	0.216052	0.149419
				696.845	882.303	0.473033	-0.496068
				1110.79	882.303	0.16207	0.211466
				1178.77	882.303	0.19275	0.168301
				1246.77	882.303	0.365297	0.125268
				296.943	882.287	0.743976	0.140533
				468.89	882.287	0.1079	0.534684
				1016.79	882.287	0.45991	0.126985
				1077.29	882.287	0.514088	0.0990334
				1111.29	882.287	0.661562	-0.316382
				213.004	882.263	0.636297	-0.33907
				289.925	882.263	0.118624	0.192223
				340.931	882.263	0.0889676	-1.69793
		M(IP)2C(t18:0/24:0)	3.89225	1314.75	882.263	0.478011	-0.487411
				492.884	882.258	0.715338	0.057328
				628.858	882.258	0.530986	-0.444431
		TG(18:3(9Z,12Z,15Z)/20:1(11Z)/20:1(11Z))[iso3]	-14.2791	937.808	882.258	0.0643885	0.425688
		TG(20:5(5Z,8Z,11Z,14Z,17Z)/22:3(10Z,13Z,16Z)/22:5(7Z,10Z,13Z,16Z,19Z))[iso6]	5.40654	1005.8	882.258	0.607777	-0.210983
				476.907	882.242	0.215053	0.231172
				872.83	882.242	0.189779	0.188112
				1104.77	882.207	0.293681	-0.693296
				204.957	882.197	0.208042	0.352026
				544.893	882.175	0.753174	-0.0588984
				812.834	882.175	0.469877	-0.201623
				854.81	882.165	0.0269471	0.436329
				493.887	882.15	0.940593	-0.0400742
				123.419	882.146	0.424416	0.275364
				1009.31	882.146	0.695144	0.0818206
				1043.3	882.146	0.723165	-0.0701644
				1212.77	882.146	0.422302	0.112616
				1348.74	882.146	0.349325	0.599811
				290.926	882.134	0.819717	-0.0792657
				839.337	882.13	0.515219	0.0732427
		MIPC(t20:0/26:0(2OH))	-3.99169	1144.78	882.13	0.37122	0.16504
				847.328	882.096	0.529151	-0.346667
				907.325	882.08	0.579172	0.0859553
				941.319	882.08	0.403806	-0.563624
				1111.79	882.08	0.494967	0.0929507
				1382.74	882.08	0.719278	0.0507713
				737.857	882.062	0.655995	0.120717
				975.312	882.062	0.552387	0.121306
				1179.78	882.062	0.0856503	0.256636
				748.853	882.061	0.0617971	-0.358194
		TG(17:1(9Z)/22:3(10Z,13Z,16Z)/22:3(10Z,13Z,16Z))[iso3]	-22.6286	975.815	882.061	0.259233	0.140762
				1105.77	882.043	0.740713	-0.241368
				631.867	882.034	0.144425	-0.174466
				1247.77	882.034	0.590965	0.156834
				941.819	882.017	0.420286	0.590831
				940.819	881.981	0.294049	0.119591
				629.861	881.973	0.446484	-0.369806
				1145.28	881.973	0.826327	0.13352
				568.893	881.922	0.271477	0.151202
				612.88	881.921	0.341796	0.650964
				704.868	881.921	0.278774	0.237062
				771.349	881.921	0.307048	0.173625
				1044.8	881.921	0.964522	0.0114107
				1213.27	881.891	0.0994974	0.846262
				158.964	881.869	0.126606	0.194835
				100.757	881.867	0.512386	0.0889111
				804.842	881.867	0.187924	0.154062
				805.344	881.867	0.60998	0.0728438
				108.311	881.851	0.964183	-0.00694002
				737.358	881.851	0.343552	0.136301
				115.865	881.851	0.596265	0.105122
				906.825	881.851	0.460013	-0.505352
				974.811	881.851	0.412598	0.106424
				1042.8	881.851	0.363839	0.137511
				1077.79	881.851	0.624902	0.291881
				873.331	881.813	0.172413	0.191766
				768.34	881.786	0.191734	-0.775171
		Plakoside A	23.3194	948.808	881.781	0.104548	1.71707
				140.068	881.774	0.154367	-0.985445
				1180.78	881.768	0.840224	-0.0943146
				813.336	881.754	0.686582	0.217889
				805.845	881.753	0.456114	0.115749
				294.938	881.727	0.480814	-0.482547
				668.868	881.727	0.261539	0.130191
				1043.8	881.727	0.617393	0.0532104
				1076.79	881.727	0.0172885	0.264891
		2,5-Dichloro-4-oxohex-2-enedioate	0.953778	226.951	881.711	0.360643	0.13955
				227.954	881.711	0.173996	0.19612
				362.926	881.711	0.503092	-0.465977
				364.929	881.711	0.515542	0.0765826
				430.913	881.711	0.400149	0.108075
				498.901	881.711	0.437777	0.111084
				499.905	881.711	0.500063	-0.468704
				566.887	881.711	0.474461	0.094524
				567.89	881.711	0.756714	0.041479
				634.876	881.711	0.462971	-0.505725
				636.882	881.711	0.975731	-0.00493658
		Myrtucommulone A	9.02812	669.369	881.711	0.638762	0.093353
				702.863	881.711	0.352953	0.131672
				703.863	881.711	0.582037	0.0713195
				736.856	881.711	0.335428	0.131979
				770.85	881.711	0.333731	0.151765
				771.851	881.711	0.42231	0.105793
				838.835	881.711	0.229325	0.154141
				907.829	881.711	0.271961	0.187794
				908.828	881.711	0.171268	0.310896
		Nostoxanthin sulfate	-1.04235	703.363	881.699	0.179255	0.202706
				431.916	881.682	0.331123	0.105199
				160.968	881.674	0.293025	0.127121
				1179.28	881.674	0.320535	-0.459771
				159.967	881.672	0.516748	0.0746929
				432.918	881.672	0.30437	0.130247
				500.905	881.672	0.321549	0.140141
				976.814	881.672	0.401692	-0.575233
				744.847	881.64	0.832997	0.0201463
				772.855	881.64	0.332136	-0.645769
				1037.78	881.64	0.11207	0.649842
				228.955	881.601	0.857968	0.0247763
				363.929	881.601	0.27163	0.163189
				635.879	881.601	0.465001	0.109541
				540.889	881.588	0.933941	0.0144387
				295.942	881.583	0.325604	0.16312
				116.143	881.576	0.175612	0.179157
				376.941	881.563	0.337766	-0.574222
				669.87	881.563	0.734351	0.127545
				716.877	881.563	0.463572	-0.345841
				840.841	881.563	0.524836	0.172698
				1248.76	881.563	0.295791	-0.374435
				839.839	881.545	0.67165	0.0577431
				117.147	881.537	0.241176	0.162844
		TG(20:5(5Z,8Z,11Z,14Z,17Z)/22:3(10Z,13Z,16Z)/22:3(10Z,13Z,16Z))[iso3]	-15.5614	1009.81	881.508	0.478594	0.352012
		Pandaroside B	-3.49196	635.377	881.482	0.611472	0.106294
				880.822	881.453	0.150692	0.342629
		TG(17:0/18:2(9Z,12Z)/20:0)[iso6]	-16.3175	901.807	881.453	0.645118	0.115419
				600.882	881.404	0.860992	0.0349552
				766.833	881.377	0.436437	0.461551
		TG(17:2(9Z,12Z)/22:3(10Z,13Z,16Z)/22:5(7Z,10Z,13Z,16Z,19Z))[iso6]	3.84038	969.794	881.27	0.927918	-0.0196264
				472.902	881.216	0.32397	-0.664116
				269.957	881.16	0.192433	0.931881
				303.897	881.16	0.664612	-0.205544
				608.875	881.09	0.553162	0.0912931
				765.833	881.053	0.460737	0.081669
				676.861	880.993	0.289677	0.303329
		Anhydroicaritin 3-(6'''-acetylgalactosyl)(1->3)-rhamnoside-7-glucoside	15.9362	881.321	880.978	0.582263	0.424424
		Isosophoranone	0.905742	439.212	880.963	0.364148	0.168741
				697.848	880.956	0.826642	-0.0674563
				833.82	880.939	0.897186	-0.0481491
				135.003	880.917	0.958509	0.0131641
				512.916	880.815	0.769698	0.229452
				745.35	880.677	0.447121	-0.57392
				240.967	880.473	0.877882	0.0219128
				648.891	880.47	0.591798	-0.23833
				731.841	880.439	0.861883	0.0981357
				806.83	880.408	0.71185	0.140923
				270.977	880.367	0.114778	0.287263
				874.818	880.367	0.992048	-0.00634224
				580.904	880.358	0.567854	-0.307814
				131.162	880.311	0.193672	0.233461
				150.128	880.286	0.451738	0.143982
				444.929	880.286	0.283583	0.742629
				822.863	880.255	0.911955	-0.0832338
		TG(18:2(9Z,12Z)/20:2(11Z,14Z)/20:2(11Z,14Z))[iso3]	-7.29087	935.799	880.183	0.832355	-0.0866547
				130.159	880.091	0.634797	0.161102
				942.806	880.041	0.137377	-1.06513
				738.843	879.987	0.171197	0.109501
				670.858	879.764	0.0586125	0.388935
				677.361	879.691	0.279125	-0.873655
				125.096	879.681	0.180921	-0.687198
				890.85	879.681	0.54629	-0.431039
				902.81	879.551	0.975428	-0.0280475
				867.812	879.499	0.778861	-0.24169
				142.159	879.496	0.24883	0.249885
				686.888	879.466	0.804334	-0.0382276
				482.927	879.463	0.957914	0.0581653
				618.9	879.463	0.274162	0.248829
				705.352	879.413	0.668098	-0.351185
				550.914	879.386	0.178306	0.184716
				1114.76	879.384	0.957486	0.0220949
				834.819	879.371	0.741414	0.129469
				153.139	879.318	0.45821	-0.510645
		MIPC(d18:0/26:0(2OH))	-2.33107	1100.76	879.294	0.627175	0.216788
				103.131	879.216	0.918218	-0.0337288
				414.939	879.192	0.914941	-0.0128605
				102.128	879.14	0.107402	0.277481
				799.824	879.104	0.786053	0.154274
				312.888	878.973	0.134872	-0.324224
				898.791	878.944	0.291208	-0.340892
				711.357	878.925	0.170709	0.553034
		PE(26:2(5Z,9Z)/26:2(5Z,9Z))	7.80968	964.78	878.922	0.96431	-0.00389515
				754.875	878.841	0.838154	0.0340311
				828.806	878.835	0.0811209	0.338795
				1046.78	878.784	0.353622	0.163298
				910.8	878.761	0.00785859	0.414315
				154.142	878.761	0.298679	-0.765369
				602.87	878.757	0.475395	-0.503776
		Kushenol D	1.18991	453.228	878.706	0.163393	-0.19992
				779.343	878.604	0.800252	0.231395
				210.977	878.573	0.639919	-0.0935549
				1182.75	878.538	0.673817	0.21796
				235.205	878.492	0.400959	-0.256924
				346.952	878.407	0.94982	0.0127031
				548.467	878.406	0.575611	0.103461
				1032.77	878.398	0.480731	-0.474893
				280.998	878.387	0.924085	0.0275742
				896.795	878.322	0.647922	0.125241
				216.196	878.232	0.269	0.76347
				474.94	878.191	0.461771	0.434822
				176.143	878.115	0.423285	0.58818
				978.786	878.024	0.138472	0.251351
				991.801	877.89	0.606536	0.0746048
				694.83	877.889	0.0496544	0.291089
				966.779	877.75	0.518739	-0.309013
		TG(17:1(9Z)/20:2(11Z,14Z)/20:2(11Z,14Z))[iso3]	5.63796	923.811	877.709	0.947295	0.0720303
				626.844	877.659	0.231368	0.250653
				760.821	877.501	0.570817	-0.0550411
		PE(16:0/18:1(9Z))-15-isoLG pyrrole	23.6032	1034.77	877.5	0.288103	-1.07575
				719.852	877.443	0.940456	0.0190797
				104.134	877.342	0.034913	0.713815
				1059.79	877.342	0.107022	1.64442
				558.857	877.215	0.890884	0.0396349
				855.825	877.215	0.940287	-0.0290292
				624.846	877.177	0.719454	-0.264763
				762.817	877.176	0.0847738	1.73541
				787.838	877.163	0.0583954	0.303021
				692.832	877.076	0.362501	-0.305093
				242.284	877.012	0.618964	0.398452
				842.813	877.007	0.679677	0.148443
				556.858	876.946	0.391669	0.186809
				830.806	876.894	0.00141084	-0.541594
		Robustone	7.30497	365.105	876.811	0.53773	0.25381
				651.865	876.809	0.944926	0.0182612
				490.869	876.765	0.470308	-0.176714
		20-Oxo-leukotriene E4	12.7358	454.232	876.542	0.964427	0.016896
				548.882	876.52	0.792225	0.0924547
				774.876	876.403	0.541074	-0.353798
		PA(21:4(6Z,9Z,12Z,15Z)/0:0)	-4.83421	473.264	876.365	0.158042	0.69512
				336.926	876.337	0.0666383	-0.620423
				775.879	876.333	0.734883	0.132297
				583.877	875.876	0.549662	0.202792
				515.891	875.862	0.599267	0.22463
				420.884	875.695	0.11201	0.425341
		(9Me,4E,8E,10E-d19:3)sphingosine	-8.95505	310.271	875.367	0.750382	0.0963545
				488.872	875.311	0.834541	0.0472595
				352.897	875.27	0.162652	0.185714
				740.889	875.224	0.712477	-0.0960194
				354.894	875.119	0.63655	-0.339947
				422.881	874.934	0.353184	0.62101
				404.914	874.933	0.468418	-0.199867
				265.962	874.679	0.310668	-0.332014
				447.903	874.446	0.358166	0.612708
				638.852	874.182	0.233656	0.608922
				379.915	874.125	0.359977	-0.608223
				200.952	873.958	0.0758051	-0.634896
				264.928	873.157	0.808639	0.266817
				276.933	873.157	0.805354	0.128399
				506.944	873.118	0.420082	-0.542519
				413.265	872.549	0.152613	0.99738
				218.92	872.179	0.434448	0.336727
		Hemigossypol	-11.4619	261.109	871.745	0.181178	1.01045
				216.923	871.522	0.665888	-0.329873
				266.943	871.409	0.271456	-0.71705
				101.096	871.24	0.478974	-0.506673
				438.957	871.022	0.200501	-1.34923
				412.953	870.949	0.43711	0.369266
[truncated: 15,551 more rows]

## Sheet: Table S1C
Table S1C. C. elegans strain unc-16(e109) differential metabolites in negative mode presented in Fig. 3C.
MS2 name	MS2 score	MS1 name	MS1 ppm	mzmed	rtmed	P-VALUE	LOG_FOLDCHANGE
AcylGlcADG(12:0/12:0/20:5)	0.772652			915.599	400.817	0.379978	-0.0676691
AcylGlcADG(12:0/12:0/22:2)	0.772652			949.676	509.715	0.516155	-0.398205
AcylGlcADG(20:3/22:6/22:6)	0.772652			1175.77	442.529	0.0206357	0.261701
Cer/ADS(d28:0/16:1)	0.822196			738.663	612.564	0.00721061	-1.50844
Cer/AP(t14:0/22:2)	0.680164			594.51	392.069	0.211455	-2.15264
Cer/AP(t15:2/26:2)	0.680164			660.542	429.457	0.004371	-0.656095
Cer/AP(t19:0/24:0)	0.8975			742.639	601.291	0.00831758	-0.944613
Cer/AP(t19:0/25:0)	0.91334			756.653	612.599	0.0050081	-1.75797
Cer/AP(t19:0/26:0)	0.930264			724.68	615.426	0.00626554	-2.04291
Cer/AP(t20:0/26:0)	0.905017			784.704	632.205	0.00100154	-2.00698
Cer/AS(d14:3/31:0)	0.684417			748.656	585.543	0.00263867	-1.12677
Cer/AS(d17:1/20:0)	0.759435			640.553	495.628	0.913669	-0.0226008
Cer/AS(d17:1/21:0)	0.874974			608.562	515.109	0.00774655	-0.87632
Cer/AS(d17:1/22:0)	0.89893			622.576	534.367	0.00227408	-1.48099
Cer/AS(d17:1/23:0)	0.856151			682.598	552.434	0.00352592	-1.4807
Cer/AS(d17:1/24:0)	0.874645			650.609	569.562	0.0041471	-1.3089
Cer/AS(d17:1/25:0)	0.867804			710.629	585.485	0.00421091	-1.37212
Cer/AS(d17:1/26:0)	0.888811			678.64	601.182	0.0129028	-1.24453
Cer/BS(d19:3/25:1)	0.671782			686.577	534.367	0.00093686	-1.02418
Cer/BS(d21:3/25:1)	0.671782			714.607	569.676	0.0112276	-0.88907
Cer/BS(d22:3/25:1)	0.803641			728.642	571.821	0.0330467	-0.883583
Cer/EOS(d14:1/14:1/O/16:1)	0.984554			702.595	489.877	0.00231128	-2.4158
Cer/EOS(d15:1/16:2/O/18:1)	0.757275			830.673	519.675	0.288757	0.935156
Cer/NDS(d17:0/22:0)	0.679664			654.603	567.075	0.0177961	-0.96296
Cer/NDS(d17:0/24:0)	0.629331			682.636	599.612	0.243207	-0.494754
Cer/NDS(d18:0/22:1)	0.574251			666.605	571.846	0.00284582	-1.6296
Cer/NDS(d18:0/24:1)	0.582659			694.636	603.053	0.00298523	-1.52341
Cer/NS(d14:2/16:2)	0.378785			520.394	347.681	0.072042	-1.16125
Cer/NS(d17:1/21:0)	0.650871			638.574	535.975	0.00137372	-1.61333
Cer/NS(d17:1/22:0)	0.674025			652.589	554.229	0.00393413	-1.43797
Cer/NS(d17:1/24:0)	0.647366			680.619	586.523	0.00552428	-1.62276
FA(17:0)	1			269.249	196.939	0.00249178	-2.92938
FA(17:1)	1			267.233	161.501	0.860646	0.0274832
FA(18:0)	1			283.264	240.142	0.230456	-0.363195
FA(18:1)	1			281.249	181.692	0.321103	-0.211778
FA(19:0)	1			297.279	275.144	0.0977873	-1.54729
FA(19:1)	1			295.264	224.882	0.475294	-0.269187
FA(20:0)	1			311.295	310.858	0.0491244	-0.841803
FA(20:1)	1			309.28	246.962	0.0131576	-0.883323
FA(20:2)	1			307.264	196.38	0.00226156	-2.67689
FA(20:3)	1			305.249	181.452	0.039765	-1.38053
FA(20:4)	1			303.233	129.559	0.909527	0.0838014
FA(20:5)	1			301.217	124.126	0.0139555	-1.46426
FAHFA(18:2/22:1)	0.948323			615.52	379.059	0.00184316	-1.37731
FAHFA(2:0/18:0)	0.948323			341.269	224.882	0.623227	0.0847635
FAHFA(4:0/15:0)	0.948323			327.253	181.692	0.372306	-0.168943
FAHFA(5:0/16:3)	0.948323			349.238	124.415	0.0055601	-1.70874
GlcADG(12:0/24:1)	0.573108			797.577	502.694	0.00542683	-1.06582
GlcADG(15:0/14:1)	0.573108			699.475	448.524	0.000450048	-0.591175
GlcADG(17:2/26:4)	0.573108			885.633	505.901	0.00203537	-0.97381
GlcADG(18:1/18:1)	0.770499			795.572	499.393	0.966079	0.0175273
HBMP(12:0/14:0/12:0)	0.74812			819.592	473.047	0.0466775	-0.671198
HBMP(12:0/16:0/12:0)	0.74812			847.624	496.254	0.00273313	-0.921935
HBMP(14:1/18:4/18:4)	0.74812			969.611	484.642	0.000410178	-0.898917
HBMP(14:1/22:1/14:1)	0.754582			981.713	523.244	0.0180157	-3.56368
HBMP(16:0/16:0/20:3)	0.74812			1009.74	538.738	0.00387717	-3.86981
HBMP(16:1/18:4/18:4)	0.74812			997.643	528.577	0.000449037	-0.768007
HexCer/AP(t16:0/15:1)	0.590058			688.492	275.027	0.000145307	-5.51338
HexCer/NS(d14:3/28:2)	0.603993			848.647	479.879	0.0221603	-0.917359
HexCer/NS(d14:3/30:2)	0.607631			876.66	533.822	0.195632	-0.294643
HexCer/NS(d14:3/32:2)	0.654023			858.703	553.514	0.00623542	-2.03443
HexCer/NS(d14:3/34:2)	0.61303			932.738	584.375	0.0014652	-2.76894
HexCer/NS(d15:3/28:2)	0.577856			862.675	528.1	0.00412729	-1.44508
HexCer/NS(d15:3/30:2)	0.566912			844.652	516.178	0.00388172	-0.9566
HexCer/NS(d15:3/32:2)	0.615751			918.726	569.172	0.00131429	-2.81453
HexCer/NS(d23:3/16:2)	0.667755			820.594	482.704	2.91201e-05	8.67723
HexCer/NS(d23:3/22:2)	0.654868			890.676	550.923	0.0335617	-1.0903
LPC(15:0)	0.977582			526.315	76.1386	0.0138587	-1.7919
LPC(16:0)	0.97542			540.33	88.936	0.0234583	-0.901766
LPC(16:1)	0.981632			538.314	71.7991	0.0196594	1.32524
LPC(17:0)	0.961825			554.337	82.9044	0.263874	0.366551
LPC(17:1)	0.970623			552.331	83.2873	0.152488	0.2624
LPC(18:0)	0.978212			568.361	115.292	0.35625	0.268026
LPC(18:1)	0.985694			566.346	92.0778	0.121301	0.386617
LPC(18:2)	0.977863			564.32	50.5752	0.0649757	6.50424
LPC(18:3)	0.948326			562.316	68.126	0.0820622	1.02955
LPC(19:1)	0.97418			580.361	115.579	0.825299	0.104649
LPC(20:2)	0.968525			592.351	81.9394	0.102473	-0.608602
LPC(20:3)	0.941947			590.346	81.921	0.118463	-0.563848
LPC(20:4)	0.86206			588.329	50.5674	0.0542504	-1.14101
LPC(20:5)	0.756491			586.314	50.5363	0.730132	-0.299521
LPE(15:0)	0.958979			438.262	74.9664	0.0404018	-0.528053
LPE(15:1)	0.96857			436.247	67.904	0.671759	0.114079
LPE(16:0)	0.962463			452.269	72.7262	0.0425483	1.39774
LPE(16:1)	0.957762			450.262	50.6165	0.152437	0.560791
LPE(17:0)	0.958491			466.294	104.737	0.0144385	-1.24729
LPE(17:1)	0.971378			464.278	83.1061	0.280327	0.413619
LPE(18:0)	0.969948			480.3	92.5426	0.206873	0.476204
LPE(18:1)	0.965943			478.293	92.5473	0.0276534	0.602259
LPE(18:2)	0.963778			476.277	72.8452	0.162695	-0.807206
LPE(18:3)	0.949451			474.263	68.1821	0.0187703	1.61883
LPE(19:0)	0.948958			494.315	114.413	0.805223	0.116803
LPE(19:1)	0.96504			492.31	88.1193	0.205502	1.2714
LPE(20:0)	0.907836			508.341	184.287	0.705941	-0.10071
LPE(20:1)	0.950224			506.325	127.266	0.437972	-0.531226
LPE(20:2)	0.951798			504.309	99.763	0.00180249	-2.17011
LPE(20:3)	0.963433			502.285	50.5363	0.546356	-0.604536
LPE(20:4)	0.951213			500.279	71.7898	0.155361	-0.604159
LPE(20:5)	0.873183			498.263	50.6312	0.71333	-0.1143
LPI(20:5)	0.761915			617.273	50.9458	0.327784	-1.36322
LPS(20:5)	0.662543			542.25	68.2922	0.13108	-1.29209
MGDG(12:0/16:0)	0.409284			733.502	349.455	0.756667	-0.216272
OxPC(16:0/20:3+2O(1Cyc))	0.558218			858.521	309.504	0.00159575	1.89138
OxPC(16:0/20:5+3O)	0.617806			872.54	335.837	0.0754731	-0.837441
OxPI(18:0/22:6+4O)	0.71313			973.518	159.13	0.418739	0.570823
OxPI(18:1/22:6+4O)	0.71313			971.505	129.272	0.0470368	-1.17131
PC(14:0/20:3)	0.8955			800.544	374.199	0.133999	-0.48637
PC(14:0/20:4)	0.916954			798.529	335.647	0.309748	-0.219533
PC(14:0/20:5)	0.976662			796.51	310.926	0.000268022	-1.02975
PC(14:1/26:4)	0.494398			880.598	423.448	0.0100493	-1.3989
PC(15:0/15:0)	0.66429			750.53	378.357	0.0013335	-3.39687
PC(15:0/16:1)	0.806344			762.533	367.491	0.855064	0.0580633
PC(15:0/18:2)	0.817039			788.545	389.313	0.00300105	1.24991
PC(15:0/18:3)	0.901509			786.527	376.41	0.0187931	-1.45432
PC(15:0/20:3)	0.941636			814.55	370.13	0.110216	-0.494921
PC(15:0/20:4)	0.906283			812.534	332.729	0.00459535	-2.22122
PC(15:0/20:5)	0.985778			810.528	332.703	0.00265289	-2.1313
PC(15:1/16:1)	0.809391			760.522	353.793	0.141396	1.90858
PC(15:1/20:4)	0.911258			810.518	300.707	0.0131707	-1.71712
PC(15:1/20:5)	0.950833			808.513	300.394	0.00748804	-1.63803
PC(15:1/21:2)	0.507164			828.566	384.89	0.149133	-0.764909
PC(16:0/16:0)	0.702469			778.557	405.538	0.82456	0.177956
PC(16:0/16:1)	0.636926			776.546	401.247	0.00852184	-0.659736
PC(16:0/18:2)	0.870857			802.561	406.485	0.397736	0.184219
PC(16:0/20:3)	0.817104			828.577	417.957	0.686058	0.0923176
PC(16:0/20:4)	0.9541			826.561	404.568	0.370506	-0.155555
PC(16:0/20:5)	0.972541			824.544	368.351	0.0524909	-0.538987
PC(16:1/16:1)	0.930169			774.527	358.284	0.0259094	1.48772
PC(16:1/18:2)	0.869321			800.533	335.734	0.0749971	1.18396
PC(16:1/18:3)	0.847024			798.518	311.072	0.00116811	-1.20148
PC(16:1/20:4)	0.955244			824.543	343.743	0.147827	0.955769
PC(16:1/20:5)	0.921095			822.527	318.655	0.0764483	0.592177
PC(16:3/24:4)	0.494			876.568	346.201	0.00597931	-1.27492
PC(17:0/17:1)	0.931453			804.576	451.37	0.152617	-0.651304
PC(17:0/18:2)	0.926958			816.567	401.247	0.219401	0.438451
PC(17:0/20:2)	0.815922			844.606	485.545	0.0805852	0.430921
PC(17:0/20:3)	0.728711			842.59	450.637	0.540351	-0.42398
PC(17:0/20:4)	0.971977			840.564	387.358	0.00275691	-1.41254
PC(17:0/20:5)	0.971842			838.558	387.455	0.00441993	-1.23024
PC(17:1/17:1)	0.672593			802.551	367.6	0.0419591	1.23231
PC(17:1/18:2)	0.850574			814.559	401.261	0.311595	0.404139
PC(17:1/18:3)	0.963148			812.545	370.034	0.125125	-0.462698
PC(17:1/20:3)	0.934641			840.575	415.334	0.226033	-1.05207
PC(17:1/20:4)	0.953419			838.551	356.568	0.160264	-0.386398
PC(17:1/20:5)	0.969356			836.545	356.568	0.434243	-0.305586
PC(17:2/22:6)	0.533958			860.535	293.492	0.0995788	-0.96046
PC(18:0/18:1)	0.966106			832.607	498.442	0.422559	0.212199
PC(18:0/20:3)	0.8885			856.604	475.189	0.0488747	-0.907105
PC(18:0/20:4)	0.916969			854.592	454.832	0.0771695	-0.492296
PC(18:0/20:5)	0.967322			852.575	439.019	0.0136188	-1.22662
PC(18:0e/20:5)	0.760703			838.597	455.56	0.00115054	-1.70608
PC(18:1/18:1)	0.655985			830.589	472.708	0.292539	0.453057
PC(18:1/18:3)	0.904617			826.56	383.816	0.208593	-0.308132
PC(18:1/19:2)	0.870687			842.584	415.156	0.00546733	-1.54001
PC(18:1/20:2)	0.914072			856.604	462.34	0.0140699	-1.53691
PC(18:1/20:3)	0.94391			854.581	422.159	0.006024	-1.20099
PC(18:1/20:4)	0.947442			852.576	408.3	0.52909	-0.143207
PC(18:1/20:5)	0.971362			850.561	373.061	0.0566474	-0.530575
PC(18:1e/20:5)	0.817365			836.579	445.734	0.000805134	-1.96194
PC(18:2/18:2)	0.72174			826.551	363.675	0.22046	-2.0671
PC(18:2/20:3)	0.936499			852.565	373.061	0.0502046	-0.572959
PC(18:2/20:4)	0.949231			850.561	356.598	0.734011	-0.0941778
PC(18:2/20:5)	0.951004			848.542	331.704	0.681986	-0.099387
PC(18:3/20:4)	0.957091			848.542	317.633	0.962547	-0.0128372
PC(18:3/20:5)	0.929525			846.53	296.161	0.347071	0.400525
PC(18:4/20:5)	0.870655			844.513	260.233	0.152558	0.475745
PC(19:0/19:1)	0.72532			860.637	541.594	0.460409	-0.284486
PC(19:1/19:1)	0.953611			858.611	474.899	0.0308738	-0.851909
PC(19:1/20:3)	0.946444			868.599	431.266	0.0336034	-1.27341
PC(19:1/20:4)	0.956729			866.593	441.987	0.501131	-0.184146
PC(19:1/20:5)	0.970391			864.577	432.753	0.0553226	-1.22993
PC(19:2/20:5)	0.949343			862.559	358.281	0.00240338	-1.00628
PC(20:1/20:5)	0.940364			878.59	423.562	0.0173475	-1.20883
PC(20:2/20:5)	0.705584			876.574	382.741	0.0181033	-1.03043
PC(20:3/20:3)	0.83588			878.584	382.734	0.0208268	-0.996232
PC(20:4/20:4)	0.943249			874.559	374.675	0.0148899	-1.80326
PC(20:5/20:5)	0.790791			870.526	314.525	0.0193515	-2.14289
PC(22:5e/20:4)	0.457014			886.578	473.305	0.685684	-0.209602
PC(9:0/24:1)	0.549646			790.559	435.746	0.865023	-0.179297
PC(9:0/26:1)	0.510239			818.592	470.707	0.0485735	0.689427
PE(14:0/15:0)	0.859598			648.459	364.079	0.062454	-0.533912
PE(14:0/16:1)	0.835006			660.461	352.195	0.319478	0.143158
PE(14:0/20:4)	0.896641			710.476	342.865	0.00489035	-1.19777
PE(14:0/20:5)	0.895461			708.46	339.526	0.206714	-2.98241
PE(15:0/15:0)	0.97692			662.467	219.774	0.000988358	-8.11163
PE(15:0/16:0)	0.619067			676.491	282.47	0.000425816	-6.90659
PE(15:0/16:1)	0.83832			674.476	387.851	0.621504	0.167348
PE(15:0/17:0)	0.532421			690.509	300.485	9.02954e-05	-6.68836
PE(15:0/18:2)	0.867112			700.492	393.702	0.294016	-0.256858
PE(15:0/20:3)	0.98121			726.498	378.574	0.788135	-0.155739
PE(15:0/20:4)	0.956174			724.491	377.274	0.815613	0.138025
PE(15:0/20:5)	0.93121			722.475	339.973	0.334844	-1.20263
PE(15:0/22:2)	0.532607			756.555	483.756	0.909178	-0.0255171
PE(16:0/16:0)	0.978476			690.509	440.687	0.00535951	-1.4313
PE(16:0/16:1)	0.818742			688.492	405.518	0.253121	0.322052
PE(16:0/16:2)	0.820748			686.475	378.109	0.0619533	0.889294
PE(16:0/18:2)	0.86009			714.507	417.029	0.121869	0.707485
PE(16:0/18:3)	0.910739			712.492	381.234	0.871129	-0.0894162
PE(16:0/20:3)	0.881697			740.523	420.735	0.0110657	-0.734431
PE(16:0/20:4)	0.948236			738.506	409.908	0.0875091	0.431601
PE(16:0/20:5)	0.949948			736.493	375.21	0.62445	-0.127337
PE(16:1/16:1)	0.90443			686.475	360.179	0.201042	-0.382272
PE(16:1/18:2)	0.868154			712.483	342.557	0.00435936	-1.73067
PE(17:0/17:1)	0.668524			716.522	451.844	0.844917	-0.0372993
PE(17:0/18:2)	0.817979			728.521	440.579	0.373649	0.225311
PE(17:0/18:3)	0.930378			726.493	447.935	0.24229	0.20379
PE(17:0/20:2)	0.818798			756.546	449.64	0.00581234	-2.59586
PE(17:0/20:3)	0.904588			754.531	421.207	0.679394	-0.471948
PE(17:0/20:4)	0.962784			752.523	428.387	0.00580781	-2.01011
PE(17:0/20:5)	0.954868			750.508	394.954	0.00187838	-1.56683
PE(17:0/22:2)	0.586561			784.583	522.634	0.291094	-0.371221
PE(17:1/18:2)	0.931693			726.507	406.56	0.577913	0.186209
PE(17:1/20:4)	0.96994			750.498	363.641	0.900134	0.0303496
PE(17:1/20:5)	0.915909			748.491	363.54	0.911437	0.031973
PE(18:0/18:1)	0.858928			744.544	464.278	0.00384734	-1.44199
PE(18:0/18:2)	0.848167			742.539	463.947	0.00129663	-1.29516
PE(18:0/18:3)	0.925066			740.513	409.909	0.0722304	0.533762
PE(18:0/20:3)	0.881062			768.555	475.154	0.00401209	-1.39704
PE(18:0/20:4)	0.94315			766.53	426.497	0.0257088	-0.703384
PE(18:0e/16:2)	0.962411			700.529	477.634	0.0046715	-1.03997
PE(18:0e/17:2)	0.713035			714.543	500.911	0.688317	0.365735
PE(18:0e/18:2)	0.96292			728.558	493.553	0.000498478	-2.09384
PE(18:0e/18:3)	0.983381			726.544	464.264	0.274243	-0.799451
PE(18:0e/20:2)	0.96924			756.589	529.238	0.000185925	-2.45281
PE(18:0e/20:3)	0.977351			754.575	522.658	2.35784e-05	-1.91302
PE(18:0e/20:4)	0.974087			752.55	457.726	0.485093	-0.740266
PE(18:0e/20:5)	0.806279			750.533	449.608	0.00253369	-1.617
PE(18:1/18:1)	0.90295			742.529	421.191	0.0108749	-0.850214
PE(18:1/20:2)	0.972499			768.546	445.197	0.000507108	-2.01734
PE(18:1/20:3)	0.962773			766.529	412.959	0.245084	1.21306
PE(18:1/20:4)	0.972403			764.521	426.228	0.0335419	-0.677323
PE(18:1/20:5)	0.881491			762.505	380.007	0.500431	-0.149773
PE(18:1e/17:2)	0.496373			712.524	479.542	0.00643136	-1.14691
PE(18:1e/18:2)	0.958866			726.539	448.026	0.000180199	-2.27367
PE(18:1e/20:2)	0.692255			754.566	496.88	0.0110592	-1.41997
PE(18:1e/20:4)	0.957556			750.542	479.515	0.208863	-0.430716
PE(18:1e/20:5)	0.883872			748.518	404.511	0.000117199	-2.41718
PE(18:2/18:2)	0.915712			738.497	375.387	0.616548	-0.105622
PE(18:2/20:4)	0.975003			762.52	335.734	0.170188	0.873484
PE(18:2/20:5)	0.882987			760.491	340.082	0.0256489	-0.968638
PE(18:2/22:5)	0.574607			788.512	354.491	0.00411736	-1.5428
PE(18:2e/18:2)	0.965117			724.528	457.261	0.773946	-0.325595
PE(18:2e/20:4)	0.950453			748.527	425.332	0.000950891	-2.97837
PE(18:2e/20:5)	0.837129			746.512	404.469	0.000785682	-1.83281
PE(18:3/20:5)	0.94849			758.478	308.175	0.0173897	1.55904
PE(19:0/19:1)	0.811024			772.585	532.471	0.0532244	-0.55469
PE(19:0/20:3)	0.893719			782.562	463.832	0.00573711	-1.88847
PE(19:0/20:4)	0.913593			780.555	479.587	0.0402998	-0.567111
PE(19:0/20:5)	0.873673			778.538	442.589	0.0174868	-0.914622
PE(19:1/19:1)	0.986191			770.571	501.603	0.00325468	-1.80481
PE(19:1/20:3)	0.956246			780.556	464.727	0.00993292	-1.7372
PE(19:1/20:4)	0.930492			778.528	414.683	0.977395	0.00805234
PE(19:1/20:5)	0.928986			776.523	414.265	0.977273	-0.00660573
PE(20:0/20:4)	0.945596			794.568	499.382	0.914203	-0.0425681
PE(20:0/20:5)	0.87829			792.553	471.955	0.0475312	-0.711179
PE(20:1/22:2)	0.584714			824.617	548.237	0.0969057	-1.10882
PE(20:3/20:3)	0.987666			790.55	380.697	0.0319994	0.920576
PE(20:3/20:5)	0.851591			786.499	317.212	0.00832893	-1.79644
PE(20:5/20:5)	0.996641			782.489	284.816	0.921765	-0.0626504
PE(21:0/20:5)	0.897848			806.568	492.58	0.01045	-1.58438
PE(22:2/20:3)	0.478283			820.606	508.853	0.378767	-1.11832
PE(22:5e/18:1)	0.8937			776.534	359.354	0.0395163	1.92011
PEtOH(13:0/16:0)	0.589726			633.449	334.389	0.239537	9.09265
PEtOH(15:0/16:1)	0.750383			659.465	342.089	0.225389	3.8856
PEtOH(15:1/18:1)	0.604162			685.464	335.953	0.037652	3.39259
PEtOH(17:1/17:1)	0.985734			699.479	356.295	0.07669	-0.614704
PG(16:0/16:1)	0.835096			719.488	318.769	0.624206	-0.460539
PG(17:0/22:0)	0.465821			819.623	462.12	0.0043208	-1.06332
PG(18:0/18:1)	0.812276			775.55	406.786	0.083847	-0.410332
PG(18:0/22:0)	0.523567			833.639	484.487	0.00171321	-1.46916
PG(18:1/18:1)	0.974121			773.532	367.61	0.11152	-0.572833
PG(20:3/20:4)	0.531736			819.525	449.142	0.00270546	-1.46203
PI(10:0/26:2)	0.76631			861.547	352.613	0.303058	-0.420774
PI(15:0/17:0)	0.748802			809.517	336.319	0.00346328	-1.64235
PI(16:0/20:5)	0.84505			855.5	274.64	0.796737	0.0583175
PI(17:0/20:4)	0.884823			871.532	334.276	0.248028	-0.381628
PI(17:0/20:5)	0.861327			869.516	300.457	0.000670843	-1.11493
PI(18:0/18:1)	0.790625			863.565	394.046	0.0455756	-0.605665
PI(18:1/18:1)	0.85319			861.535	523.187	0.309744	0.17318
PI(18:1/18:2)	0.721035			859.519	516.716	0.00669399	-1.4758
PI(18:1/20:4)	0.875588			883.532	325.709	0.0179783	-1.07605
PI(18:1/20:5)	0.850929			881.518	279.584	0.0764302	-0.558847
PI(19:0/20:5)	0.870016			897.55	348.909	0.146836	-0.928911
PI(19:1/20:4)	0.912996			897.538	313.513	0.926025	-0.0276183
PI(19:1/20:5)	0.868939			895.539	330.537	0.00112462	-7.77944
PI(19:2/19:2)	0.864859			885.546	357.397	0.337818	-0.23904
PMeOH(16:0/17:1)	0.949321			673.481	372.248	0.462781	1.6115
PMeOH(16:0/18:1)	0.939661			687.496	386.142	0.326923	10.2248
PMeOH(20:0/18:1)	0.642436			743.58	535.37	0.420103	-0.871027
PS(16:0/20:5)	0.605414			780.481	285.229	0.0798128	-0.733443
PS(17:0/20:4)	0.623835			796.514	336.236	0.073445	-1.30107
PS(17:0/20:5)	0.598576			794.499	304.702	0.865325	0.274259
PS(18:0/18:1)	0.744017			788.544	409.448	0.100271	-0.621918
PS(18:0/20:3)	0.754848			812.545	388.233	0.0269002	-1.363
PS(18:0/20:4)	0.661569			810.529	357.774	0.293944	-1.33526
PS(18:0/20:5)	0.648082			808.513	336.308	0.00396393	-1.65084
PS(18:1/20:5)	0.657338			806.497	290.212	0.028572	-0.796511
PS(19:0/20:5)	0.642406			822.526	361.447	0.00531935	-2.20971
PS(20:0/20:5)	0.644796			836.545	385.9	0.00570311	-1.64879
PS(20:3/20:3)	0.628978			834.525	457.324	0.80042	-0.0515585
SHexCer(d35:2)	0.999854			790.534	428.387	0.00727095	2.77241
SHexCer(d37:2)	0.999854			818.531	479.021	0.0332306	-0.580131
SM(d14:0/24:1)	0.904828			803.608	454.469	0.0210065	-0.722035
SM(d14:0/26:1)	0.969961			831.656	481.221	0.0568091	-0.645222
SM(d14:3/28:2)	0.628121			851.65	465.435	0.0387255	-0.828674
SM(d14:3/30:2)	0.622264			879.677	510.138	0.105354	-0.645255
SM(d14:3/32:2)	0.627256			907.71	549.202	0.00902202	-1.98636
SM(d20:0/18:1)	0.746555			803.629	497.66	0.167407	0.575107
SM(d21:0/18:1)	0.752859			817.622	476.287	0.0119123	-1.00528
SM(d22:0/18:1)	0.747136			831.674	519.409	0.118926	0.217338
SM(d23:0/18:1)	0.791727			845.654	516.178	0.00348318	-1.00212
SM(d28:0/12:1)	0.904828			831.674	725.635	0.983292	0.0106359
SQDG(12:0/26:1)	0.826261			875.571	425.635	0.00046014	-7.55181
SQDG(13:0/22:0)	0.826261			835.542	373.812	0.000258459	-6.35122
SQDG(13:0/24:1)	0.826261			861.559	394.749	0.000135278	-6.11995
SQDG(13:0/26:1)	0.826261			889.589	441.155	0.000889408	-5.43742
SQDG(15:0/26:2)	0.826261			915.639	507.792	0.361823	-0.880515
SQDG(16:0/16:0)	0.890012			793.502	296.009	0.00190154	1.05754
SQDG(16:0/21:0)	0.877286			863.571	422.613	0.000120071	-6.20455
SQDG(17:0/17:1)	0.826261			819.537	479.144	0.0282105	-0.587
SQDG(17:0/17:2)	0.8579			817.521	449.608	0.000558456	-1.47535
SQDG(18:0/18:0)	0.890012			849.557	405.099	0.000107093	-6.51993
SQDG(19:2/19:2)	0.890012			869.534	366.563	0.0283764	3.3072
SQDG(20:0/20:1)	0.876798			903.605	455.115	7.62143e-05	-7.95628
SQDG(20:1/20:1)	0.890012			901.625	484.685	0.00128113	-1.21122
SQDG(21:1/21:1)	0.890012			929.658	528.323	0.000289602	-1.13536
SQDG(22:2/22:2)	0.890012			953.619	505.911	0.00541397	-0.78639
				305.249	157.3	0.024055	-1.02421
				267.233	145.459	0.0319901	-0.648952
				301.217	104.078	0.0230847	-1.40887
				818.531	457.642	0.00865846	-1.09297
				818.52	449.608	0.00185257	-1.40142
				790.536	410.38	0.000486133	-2.272
				538.314	50.6984	0.0514638	1.54635
				726.497	365.044	0.000150815	-3.18064
				568.352	92.0897	0.087626	0.427022
				782.478	291.707	0.00539846	-1.19563
				754.575	504.286	0.0147102	-1.25613
				726.544	486.652	0.000126343	-2.60832
				768.546	433.3	0.0101664	-1.43688
				566.336	76.7033	0.982442	-0.0179096
				864.577	408.384	0.513492	-0.16642
				768.556	462.162	0.00235665	-2.58581
				756.58	504.368	0.012428	-1.28568
				568.361	127.469	0.141638	-0.545936
				436.247	50.7069	0.254502	-0.419333
				564.331	76.5727	0.903644	-0.0956785
				770.561	475.154	0.00486861	-1.54502
				478.294	125.766	0.788237	-0.202119
				812.545	357.353	0.00146761	-2.19467
				836.545	372.75	0.464752	-0.766918
				700.529	452.886	0.0388411	-0.487358
				699.498	375.903	0.193186	2.34231
				554.346	102.701	0.00505413	-1.9092
				492.31	114.794	0.00753634	0.94155
				592.361	98.7369	0.00225105	-1.42435
				478.284	76.926	0.0638395	-0.828833
				766.54	433.295	0.0076718	-1.45992
				750.542	468.111	0.247029	-1.71583
				764.52	413.222	0.0714125	-0.515298
				724.491	362.404	0.00149561	-2.4203
				724.482	340.084	0.00549003	-2.31994
				662.475	248.079	0.000524843	-5.77896
				752.559	475.767	0.00380506	-2.26771
				452.278	90.9399	0.112097	0.528438
				466.284	83.4929	0.0479826	0.56291
				504.3	83.1188	0.198708	-0.352545
				464.278	51.3593	0.368368	-1.24371
				502.293	83.1188	0.928072	0.0764064
				502.284	70.5734	0.936643	-0.0675923
				450.262	72.0456	0.0340281	0.965914
				848.536	293.61	0.398477	0.438802
				858.623	498.624	0.245078	-0.503641
				476.278	51.1891	0.231772	-0.412728
				474.263	50.5674	0.0154209	1.43995
				480.31	130.562	0.463233	0.493896
				758.496	293.708	0.157228	-1.19149
				752.524	414.41	0.000800609	-2.24173
				852.576	395.784	0.0130873	-0.905509
				764.521	400.693	0.003903	-1.60198
				840.575	445.743	0.426601	-0.932982
				854.581	408.318	0.551337	-0.139182
				874.559	346.238	0.00762915	-1.29656
				766.552	407.276	0.000254743	-2.53941
				590.336	70.2903	0.874343	-0.132226
				736.492	349.455	0.0849411	1.54025
				766.54	457.34	0.399541	-0.227428
				766.54	445.197	0.00413472	-2.13873
				850.561	408.313	0.263383	-0.87127
				752.559	486.125	0.0534799	-0.635331
				852.576	421.843	0.00280604	-1.15272
				794.573	522.693	0.104509	-1.29804
				874.559	358.754	0.872865	-0.0476643
				752.541	449.617	0.0170863	-2.23501
				662.475	398.822	0.0177249	1.38288
				662.475	383.707	0.00183562	-1.9673
				500.28	50.5363	0.535194	-0.618187
				836.545	338.615	0.0157696	-0.780765
				724.681	641.88	0.033089	-1.7183
				764.514	379.928	0.614785	-0.098036
				673.464	342.482	0.00121741	1.99562
				854.592	443.575	0.00342173	-1.43703
				854.592	430.546	0.0286226	-0.827724
				752.515	394.845	0.0018114	-1.54918
				856.598	443.572	0.00889857	-1.49841
				562.316	50.5459	0.0489254	1.0171
				866.582	408.91	0.542876	-0.1328
				868.605	463.79	0.0951235	-0.572683
				832.595	472.532	0.00478823	0.989124
				494.325	154.816	0.146941	-1.46763
				662.467	352.137	0.0165121	2.60107
				780.547	444.466	0.1949	-0.801154
				770.688	615.426	0.00499692	-1.85683
				803.624	438.742	0.777936	0.206017
				780.568	429.995	0.0185625	-4.31139
				756.673	601.38	0.00556353	-1.84862
				756.678	580.62	0.000799755	-2.50412
				786.528	348.093	0.194363	0.267408
				764.531	367.324	0.226589	-0.488756
				742.655	585.989	0.0106205	-1.38708
				708.46	319.207	0.312685	-0.235145
				708.46	305.084	0.197637	-2.61412
				869.553	351.106	0.0124868	-1.65195
				710.665	627.959	0.415555	-0.748172
				710.664	601.378	0.00507601	-1.93518
				754.539	452.837	0.687052	0.314943
				850.55	331.704	0.629656	-0.118442
				856.598	430.572	0.0363662	-0.808549
				782.571	490.118	0.0038729	-2.94352
				740.523	431.743	0.0838175	-0.446467
				883.532	312.453	0.321473	-0.326984
				883.525	279.724	0.109471	-0.544117
				874.56	333.171	0.00183031	-2.48988
				668.585	534.367	0.00209601	-1.49916
				874.549	320.286	0.0465767	-0.721205
				874.549	308.183	0.00129604	-2.0052
				696.615	569.562	0.00577494	-1.29963
				738.506	395.378	0.0418226	-0.81586
				897.556	365.486	0.00222662	-7.09687
				885.54	325.68	0.0212212	-1.07171
				710.638	543.283	0.270684	-1.31872
				752.56	497.229	0.0040725	-1.39252
				798.528	363.056	0.200681	-1.76372
				798.528	348.781	0.845723	0.0507801
				895.533	313.47	0.776602	-0.0815309
				636.592	552.434	0.0063449	-1.54712
				686.483	346.097	0.90101	0.199142
				654.566	515.109	0.00599012	-0.833611
				588.331	70.8436	0.0536752	-0.781402
				710.467	319.17	0.971551	0.0123095
				744.553	494.199	0.0726644	-0.474003
				748.528	449.608	0.00158846	-1.59307
				846.518	260.098	0.136662	0.453821
				728.558	516.716	0.00531977	-0.928186
				674.476	372.743	0.102872	-0.724626
				724.644	601.328	0.0137104	-1.16653
				660.469	342.025	0.251572	2.91766
				786.504	354.166	0.00841367	-1.56349
				710.476	355.544	0.803131	-0.0764593
				754.539	469.276	0.00183992	-3.64293
				819.536	468.127	4.66296e-06	-2.81075
				875.572	410.526	8.53815e-05	-5.23216
				835.531	347.525	0.0559162	-1.19317
				664.622	585.543	0.00443901	-1.37169
				762.497	339.861	0.0246226	-1.1162
				756.589	552.186	0.00398837	-1.60701
				772.577	501.125	0.00497816	-1.22409
				760.515	334.619	0.0108633	1.02087
				788.534	347.976	0.130257	0.544668
				498.263	65.6796	0.75323	-0.089738
				728.647	551.035	1.86332e-05	-1.09331
				878.59	406.132	0.00523338	-1.53284
				870.527	282.505	0.0049839	-1.38071
				438.262	50.6589	0.370533	-1.04161
				870.52	301.14	0.0208691	-1.15869
				845.689	537.317	0.0225607	-1.43673
				728.624	585.755	0.00320334	-1.07626
				949.687	500.322	0.526935	0.215346
				915.599	295.714	0.0962191	-0.0910123
				700.482	357.022	0.0390364	-1.04025
				861.548	319.726	0.00982093	-1.28128
				981.713	503.848	0.0114257	-1.77949
				824.534	318.361	0.127093	0.481931
				817.643	505.705	0.00619066	-1.14518
				847.616	485.144	0.0539331	0.750463
				819.586	439.297	0.442175	0.21799
				844.599	450.697	0.283778	0.359465
				831.64	496.963	0.00562372	-0.886001
				838.597	468.495	0.000599871	-2.44384
				838.588	445.574	0.018283	-1.43728
				845.676	547.339	0.00882416	-1.86044
				803.629	482.807	0.00284913	-1.35177
				803.643	479.005	0.00165969	-3.00509
				860.629	508.077	0.237554	0.5136
				586.314	65.2697	0.0122794	-0.969095
				831.66	527.564	0.00706657	-1.5801
				859.519	493.127	0.000167587	-1.74521
				973.509	128.856	0.480922	-0.773455
				688.492	391.51	0.00485146	-3.44159
				794.563	472.334	0.0251725	-1.33875
				778.551	400.939	0.0419894	-0.845057
				774.529	371.489	0.496786	0.199911
				714.498	382.299	0.295667	-1.4522
				828.566	404.371	0.463418	-0.228696
				654.594	554.229	0.00136581	-1.57091
				714.625	553.683	0.475726	-0.290071
				686.594	516.726	0.467925	0.278769
				778.562	429.995	0.00402949	-11.8876
				716.513	416.933	0.787055	0.0930424
				858.622	516.45	0.00781813	1.81777
				802.561	423.44	0.946333	-0.0175846
				542.253	51.6649	0.289511	-1.51043
				830.589	454.008	0.533489	0.119442
				830.583	417.94	0.621588	0.107949
				890.692	537.388	0.015896	-1.32913
				728.515	406.711	0.501382	0.290306
				743.579	512.87	0.0039781	-1.1291
				808.513	379.007	0.0395867	-1.07356
				808.513	361.855	0.0103957	-1.69298
				904.691	567.231	0.00447568	-1.89389
				804.565	423.439	0.659067	0.135876
				804.565	406.56	0.361157	0.215484
				682.627	586.261	0.00150472	-2.77943
				682.635	571.821	0.0300591	-1.0456
				834.524	445.199	0.000435051	-1.86435
				890.704	568.075	0.00286681	-1.57679
				876.574	370.228	0.00309098	-1.90635
				876.568	358.933	0.886469	0.0367505
				872.534	282.505	0.0054471	-1.37905
				654.604	536.193	0.820317	-0.137968
				872.545	320.414	0.0495821	-0.72322
				872.532	300.057	0.0299024	-1.36465
				904.708	553.514	0.0026483	-1.96117
				816.574	439.269	0.330409	0.20474
				810.528	368.908	0.657399	-0.397618
				872.546	308.314	0.00245068	-2.00285
				834.524	433.01	0.0221245	-1.38053
				834.518	426.184	0.0214444	-0.671717
				728.512	468.76	0.0630312	-0.587742
				876.691	548.122	0.00591379	-1.59416
				876.678	519.413	0.100435	-0.382641
				904.72	582.713	0.00231118	-2.73499
				872.717	569.234	0.00182619	-3.1352
				794.498	265.391	0.0554027	0.715308
				685.482	346.169	0.426591	2.11299
				848.659	507.063	0.00170263	-1.6015
				848.629	496.283	0.00185054	-1.07258
				862.644	515.643	0.00350616	-1.75159
				862.663	500.106	0.0291504	-1.0073
				885.608	476.271	0.00981532	-0.789632
				830.628	521.83	0.0195206	-1.55867
				830.634	497.248	0.00810226	-0.866671
				802.604	454.5	0.0596683	-0.526885
				918.733	601.331	0.218223	-4.20481
				794.498	347.588	0.00216243	-2.10177
				788.522	375.76	0.000518653	-1.59182
				858.528	293.128	0.0809675	-0.893433
				743.571	482.941	0.00323773	-3.33483
				790.558	418.37	0.00695793	-1.30639
				714.544	472.792	0.000390284	-1.70184
				690.498	274.835	0.0485554	-7.68725
				860.541	319.71	0.0125752	-1.30702
				833.61	498.829	0.146308	0.417059
				850.596	443.038	0.00102016	-2.02004
				818.581	439.269	0.309646	0.251983
				712.528	465.966	0.000526014	-1.82805
				880.606	470.28	0.00392214	-1.41467
				880.606	443.905	0.016046	-2.17715
				886.568	438.852	0.810485	-0.0451889
				520.394	326.195	0.54603	0.220257
				520.394	308.523	0.782525	-0.232051
				520.393	282.236	0.280092	-0.488786
				520.393	240.419	0.358837	-0.179816
				520.394	224.888	0.0966772	-0.188407
				182.921	1072.23	0.742324	0.291723
				189.008	1072.21	0.232202	0.801847
				248.973	1072.1	0.974308	0.00690869
				132.868	1070.31	0.752431	-0.158124
				136.863	1069.27	0.175432	-0.587774
				134.036	1069.06	0.373267	0.584461
				107.025	1067.86	0.177428	-0.943877
				352.997	1066.85	0.49925	-0.469071
				134.865	1066.77	0.533315	-0.351948
				178.815	1063.72	0.792991	-0.145168
				372.902	1063.14	0.877966	-0.169373
				176.817	1062.62	0.101098	-0.613627
				304.914	1062.06	0.881724	0.0318605
				440.888	1059.72	0.489605	-0.478554
				123.902	1059.17	0.684212	0.249465
				248.973	1054.86	0.446887	-0.24397
				189.008	1052.71	0.408878	-0.602152
				132.868	1052.07	0.61627	0.351043
				508.875	1051.32	0.129357	1.56632
				136.863	1049.95	0.646132	0.198708
				372.902	1042.05	0.280343	-0.713819
				182.921	1041.51	0.868905	-0.146685
				341.173	1037	0.255905	0.756492
				352.997	1034.96	0.586362	-0.657856
				304.914	1033.66	0.545862	-0.462118
				248.973	1033.37	0.863068	0.140935
				178.815	1032.77	0.962825	0.0385739
				132.868	1028.91	0.155484	-1.07366
				134.865	1028.11	0.506852	0.46654
				136.863	1027.87	0.734547	-0.144417
				176.817	1027.6	0.537847	-0.256946
				112.004	1027.13	0.218331	-0.776204
				189.008	1027.13	0.0977507	1.109
				171.958	1024.6	0.976238	0.0642353
				123.902	1019.55	0.682392	-0.269149
				352.997	1017.28	0.92179	-0.106486
				144.057	1013.37	0.913796	-0.0277948
				304.914	1013.29	0.252305	-0.623597
				508.875	1011.6	0.812403	0.0529204
				178.815	1010.58	0.769558	-0.253204
				248.973	1010.37	0.908168	-0.0561571
				134.865	1006.48	0.792237	0.278252
				182.921	1002.38	0.427133	0.442225
				176.817	999.902	0.902898	-0.0997159
				132.868	999.659	0.249291	-0.875179
				352.997	998.158	0.95703	0.0584438
				136.863	995.136	0.0578109	-0.562892
				189.008	992.787	0.801422	0.211564
				123.902	989.237	0.649992	-0.136793
				508.875	988.345	0.472483	0.499152
				134.865	982.851	0.219295	-0.843274
				182.921	982.458	0.807089	0.123728
				132.868	979.126	0.837586	-0.0665839
				304.914	978.83	0.663927	-0.179408
				352.997	976.523	0.258643	-0.729813
				248.973	975.121	0.281703	-0.776455
				178.815	974.586	0.588225	-0.31896
				416.895	970.751	0.137521	-0.661966
				176.817	968.692	0.241041	-0.369395
				189.008	966.653	0.883192	0.162481
				123.902	965.691	0.543394	-0.474621
				136.863	965.486	0.488743	-0.427134
				182.921	964.59	0.567106	0.391954
				134.865	961.751	0.402869	-0.643479
				132.868	956.957	0.69249	-0.199306
				352.997	956.441	0.0993454	-1.64774
				189.008	951.668	0.937216	-0.0309026
				178.815	949.374	0.136863	1.37015
				119.947	949.017	0.143954	0.552092
				352.997	942.907	0.729139	0.113877
				508.876	942.48	0.391229	-0.576987
				304.914	940.093	0.163277	0.490765
				248.973	938.253	0.421452	-0.732902
				134.865	938.117	0.342298	-0.642544
				136.863	937.9	0.753935	-0.302299
				123.902	936.564	0.00689129	-1.1735
				182.921	935.098	0.701196	-0.0852266
				176.817	934.31	0.755483	0.242621
				178.815	933.892	0.174212	-0.323987
				132.868	932.218	0.387136	-0.642986
				189.008	926.847	0.447752	-0.277908
				352.997	924.028	0.19173	-0.839494
				304.914	921.491	0.300568	-0.679944
				172.958	910.902	0.438789	-0.497236
				132.868	908.111	0.17536	-0.900607
				134.865	907.941	0.865013	0.108704
				249.977	907.029	0.141351	0.731615
				136.863	906.494	0.450776	0.484373
				174.002	906.261	0.966659	0.0265912
				176.817	905.848	0.0476352	-0.516082
				178.815	904.923	0.826833	0.14376
				704.817	904.789	0.691524	-0.192718
				248.973	903.992	0.766619	-0.187499
				798.815	903.042	0.50309	-0.176303
				182.921	902.795	0.322755	0.74844
				351.998	902.088	0.356601	0.496458
				594.854	902.064	0.151079	-1.10741
				123.902	902.048	0.0716353	2.95488
				224.873	901.975	0.532972	0.383344
				574.861	901.975	0.763789	0.082755
				228.979	900.867	0.307425	0.359416
				662.841	900.751	0.865323	-0.0689122
				642.848	900.701	0.610042	0.354135
		(R)-2-ethylmalic acid	-0.0172783	161.046	899.914	0.345218	-0.85964
				710.835	899.906	0.152851	-0.915203
				401.926	898.886	0.138152	-0.628273
				824.818	898.758	0.366177	0.320014
				730.828	898.48	0.257281	-0.381701
				106.041	897.581	0.111386	-0.86401
				134.036	897.498	0.524722	0.285318
				352.997	897.308	0.388107	-0.11332
				356.992	897.251	0.431894	-0.524222
				146.961	897.063	0.223237	-0.78269
				189.008	895.954	0.408457	0.187375
				354.993	895.75	0.0630165	-0.170844
				107.025	895.238	0.644461	0.363558
				114.936	894.62	0.52605	0.45305
				666.842	894.62	0.620442	-0.344856
				376.976	894.506	0.338889	-0.652889
				374.979	893.779	0.406685	-0.484051
				171.958	893.411	0.673524	0.0635961
		PS(18:0/20:4(5Z,8Z,11Z,14Z))	-2.35615	810.527	893.114	0.00165724	-1.31024
				179.071	892.989	0.940604	0.0364448
				173.956	892.736	0.0862945	-0.702087
				267.233	892.218	0.00542276	0.550752
				142.051	891.867	0.0696337	-0.456417
		PC(O-16:0/17:2(9Z,12Z))	-1.69457	728.559	891.799	0.0107584	-1.38374
				910.816	891.79	0.176069	0.594425
		PS(16:1(9Z)/22:4(7Z,10Z,13Z,16Z))	-0.886821	808.513	891.503	0.000363189	-2.5303
				219.051	891.487	0.395953	0.562357
				845.84	891.393	0.323118	0.762316
				831.833	891.082	0.927578	-0.0484255
				356.009	891.039	0.498274	-0.32169
				168.03	890.717	0.817128	0.110354
				354.009	890.476	0.191769	-0.113657
				978.802	890.428	0.506563	-0.434216
		PC(O-16:0/17:1(9Z))	-0.584623	730.575	890.396	0.0391609	-1.59701
				119.025	890.133	0.954953	-0.0621199
				411.982	890.094	0.452494	0.288484
		TG(17:0/18:2(9Z,12Z)/20:0)[iso6]	11.8864	899.818	890.077	0.298317	0.410374
				352.013	890.006	0.878121	-0.0204515
				351.013	889.841	0.456698	-0.513647
				343.995	889.253	0.0522306	-0.330307
		Methyl furfuracrylate	-1.02008	151.04	889.1	0.849082	-0.0533243
		Undecanedioic acid	-0.897582	215.129	889.02	0.296775	-0.681394
				145.05	887.505	0.166736	0.493383
				530.867	886.802	0.982632	-0.00579576
				835.342	886.323	0.305583	1.1268
		TG(17:0/18:0/20:0)[iso6]	-8.96915	903.831	885.262	0.184354	1.98175
		TG(17:0/20:2(11Z,14Z)/22:3(10Z,13Z,16Z))[iso6]	2.76264	949.826	885.026	0.577884	0.341934
				709.866	884.752	0.578878	-0.390564
				1242.76	884.447	0.805983	0.0896096
				146.961	884.387	0.284118	-0.140056
				777.854	884.214	0.812489	0.174901
				158.978	884.158	0.529184	-0.188944
				175.959	883.607	0.570018	0.401077
				598.854	883.583	0.657954	-0.210956
				470.895	883.525	0.360306	-0.389748
				1107.29	883.358	0.774637	-0.176934
				1140.78	883.31	0.843823	0.0466103
				1310.75	883.067	0.170931	-1.35721
				1110.13	883.051	0.841617	0.160242
		PC(20:4(5Z,8Z,11Z,14Z)/32:0)	2.61341	1004.81	883.048	0.934809	-0.0280198
				226.966	883.047	0.852938	-0.0161627
				1208.77	882.878	0.575305	-0.136283
				677.878	882.848	0.652302	-0.534161
				264.934	882.822	0.310435	-0.169092
				363.942	882.624	0.0687058	-0.401294
				490.899	882.624	0.333946	-0.678574
				379.921	882.621	0.361875	-0.200469
				664.871	882.578	0.545358	-0.944065
		TG(20:2(11Z,14Z)/18:3(6Z,9Z,12Z)/20:2(11Z,14Z)) (d5)	15.2067	936.821	882.575	0.438819	0.51667
				332.922	882.567	0.171948	-0.0576094
				1095.79	882.555	0.897338	-0.0243208
				468.897	882.524	0.14009	-0.0893402
				1038.8	882.514	0.01495	0.604316
				813.853	882.504	0.94302	0.0622072
				400.909	882.498	0.290413	-0.0551467
				800.845	882.497	0.336866	-0.629426
				1197.77	882.48	0.056054	0.576025
				362.941	882.477	0.437986	-0.0956187
				536.884	882.477	0.744181	-0.0321418
				1174.78	882.477	0.536076	0.137551
				722.364	882.475	0.329559	0.799836
				311.934	882.414	0.756829	-0.0859209
				619.882	882.295	0.719979	-0.167197
				1072.79	882.295	0.00710019	-0.662146
				604.871	882.274	0.0109827	-0.148313
				868.833	882.274	0.890763	-0.032998
				294.953	882.244	0.6186	-0.0417243
				1106.79	882.229	0.473817	-1.11244
				430.928	882.076	0.935067	-0.0108936
		TG(19:0/22:5(7Z,10Z,13Z,16Z,19Z)/22:6(4Z,7Z,10Z,13Z,16Z,19Z))[iso6]	20.9797	993.812	882.076	0.99524	-0.000908788
				242.943	882.075	0.864193	-0.0253415
				653.876	882.074	0.332077	-0.63941
				732.858	882.073	0.481127	-0.078818
		TG(20:1(11Z)/20:3(8Z,11Z,14Z)/20:3(8Z,11Z,14Z))[iso3]	11.5	959.818	882.073	0.92365	-0.104676
				857.837	882.06	0.423243	-0.163243
				926.326	882.047	0.243087	0.538412
		TG(17:1(9Z)/20:1(11Z)/20:1(11Z))[iso3]	2.7293	925.825	882.041	0.27166	-0.725813
		3,3-Dibromo-2-n-hexylacrylic acid	6.38144	310.931	882.04	0.399911	-0.565389
				970.815	882.038	0.928654	-0.0154779
				1061.8	882.038	0.989868	-0.00421126
				687.87	882.037	0.767208	0.0654963
				378.918	882.036	0.290702	-0.687751
				514.893	882.036	0.739472	-0.0302367
				789.852	882.036	0.394619	0.133584
				672.86	882.029	0.251785	-0.0870029
				1235.27	882.029	0.420987	-0.293925
				1129.78	882.028	0.90257	0.0908966
				606.871	882.008	0.647027	-0.144398
				828.357	882.008	0.998576	-0.000808683
				891.833	882.008	0.555053	-0.0845841
				446.905	882.004	0.909371	-0.0157176
				558.886	881.996	0.430852	-0.454173
				566.902	881.996	0.7505	-0.0334032
				823.843	881.996	0.457006	0.115502
				582.881	881.991	0.479894	-0.057644
				721.864	881.991	0.3474	-0.620602
				755.856	881.991	0.530219	0.112023
				189.008	881.988	0.323407	0.209589
				498.915	881.988	0.248457	-0.186937
				515.896	881.988	0.625486	0.121801
				538.883	881.984	0.832421	0.116381
				790.352	881.984	0.296839	-0.819502
				858.338	881.984	0.87103	0.0493696
				1269.27	881.984	0.641808	0.349728
				794.363	881.976	0.44894	-0.42834
				583.884	881.971	0.270127	-0.0849911
				180.973	881.96	0.209878	-0.0679
				248.96	881.96	0.102004	-0.0896615
				316.948	881.96	0.119985	-0.0908164
				650.866	881.96	0.991254	0.000692078
				740.846	881.96	0.508849	0.447243
				113.989	881.905	0.637848	0.0696271
				1027.8	881.905	0.373729	0.417029
				1065.31	881.905	0.488476	-0.128154
				892.333	881.876	0.968728	-0.0150025
				1303.26	881.876	0.516336	0.257934
				1133.3	881.755	0.521741	-0.0319931
				447.908	881.753	0.719472	0.262268
				112.986	881.732	0.428179	-0.0478215
				384.935	881.732	0.192844	-0.0702668
				385.938	881.732	0.153719	-0.0644124
				453.926	881.732	0.441434	0.514331
				834.842	881.732	0.561058	0.101092
		Epimedin K	15.4473	963.329	881.732	0.967757	-0.00349895
				1031.32	881.732	0.594189	0.0547538
		TG(22:3(10Z,13Z,16Z)/22:5(7Z,10Z,13Z,16Z,19Z)/22:5(7Z,10Z,13Z,16Z,19Z))[iso3]	9.31881	1031.82	881.732	0.439366	-0.106217
				1039.31	881.732	0.181632	-0.964147
				386.939	881.731	0.365612	-0.59564
				521.914	881.731	0.224189	-0.0577369
				962.826	881.731	0.934872	0.00612218
				825.831	881.729	0.831055	-0.0958153
				1163.78	881.697	0.53112	-0.443881
				760.369	881.692	0.629624	0.183697
				114.99	881.692	0.337781	-0.409967
				847.845	881.668	0.848698	0.141082
				125.87	881.529	0.0827259	-1.72577
				181.976	881.529	0.838816	0.0220382
				249.964	881.529	0.045764	-0.163724
				718.856	881.529	0.35683	-0.608049
				895.343	881.529	0.691297	-0.0261435
				944.807	881.529	0.544899	-0.419287
				317.951	881.528	0.0453845	-0.123252
				452.921	881.528	0.279208	-0.0635928
				520.909	881.528	0.125922	-0.0930866
				522.914	881.528	0.0356508	-0.0786083
				588.897	881.528	0.166871	-0.0647961
				590.901	881.528	0.0363506	-0.0873013
				1099.3	881.528	0.544326	-0.0720074
				1201.28	881.528	0.966164	0.00502474
				1302.76	881.528	0.94774	0.0143171
				623.893	881.526	0.735769	0.167553
				691.38	881.526	0.344084	-0.10822
				766.856	881.526	0.372086	0.591749
				1166.79	881.526	0.0216475	-0.10324
				250.964	881.506	0.0927416	-0.133287
				929.336	881.506	0.846093	0.0119975
				1167.29	881.506	0.283939	-0.112103
		TG(19:0/22:5(7Z,10Z,13Z,16Z,19Z)/22:5(7Z,10Z,13Z,16Z,19Z))[iso3]	-7.03802	995.8	881.505	0.394731	-0.334473
				318.952	881.503	0.451008	0.504532
				589.901	881.503	0.254414	-0.0675131
				622.892	881.503	0.0525428	-0.112182
				690.88	881.503	0.430446	0.526657
				808.834	881.503	0.425391	0.536747
				861.349	881.503	0.356799	-0.0391186
				1030.81	881.503	0.958136	-0.00392576
				876.82	881.502	0.380906	0.0747515
				657.387	881.5	0.35089	-0.612322
				562.898	881.494	0.543802	0.413362
				756.357	881.494	0.555855	0.309894
				634.891	881.492	0.0319048	-0.271617
				1099.8	881.487	0.463344	-0.500596
				1073.3	881.484	0.101334	-1.20222
				1098.8	881.484	0.875379	0.0101176
				726.376	881.48	0.707442	-0.145725
				758.865	881.477	0.881625	-0.0126941
				793.359	881.477	0.0057042	-0.118934
				894.841	881.477	0.129121	-1.54006
		TG(20:1(11Z)/20:2(11Z,14Z)/20:2(11Z,14Z))[iso3]	-7.48099	963.831	881.477	0.763531	-0.0412454
				745.865	881.475	0.0503205	-0.685428
				759.867	881.475	0.599826	-0.0454542
				786.84	881.475	0.962016	0.00638154
				591.904	881.472	0.838592	0.0530211
				997.322	881.472	0.813047	-0.0204862
				454.928	881.466	0.155525	-0.109864
		LPIM1(18:1(9Z)/0:0)	10.6071	759.365	881.466	0.239034	-0.0784866
				1234.78	881.466	0.983515	0.00240727
				922.815	881.465	0.475779	0.100269
				725.375	881.462	0.427901	0.531119
				827.354	881.462	0.333753	0.0461476
				106.984	881.458	0.75108	0.116123
		PG(12:0/13:0)	0.524023	623.393	881.454	0.513535	-0.128353
				854.83	881.454	0.767591	-0.0301187
				895.844	881.454	0.874051	0.011106
				902.828	881.454	0.263214	-0.723101
				1336.75	881.454	0.450535	0.516589
				824.347	881.45	0.250351	0.559979
				826.853	881.45	0.0728187	-0.108836
				827.854	881.45	0.829048	-0.0253262
				1132.8	881.45	0.803299	-0.0179019
				691.88	881.432	0.595785	-0.0357783
				698.87	881.432	0.182425	-0.077583
				711.872	881.432	0.567645	0.190794
				1201.78	881.432	0.472922	0.160856
				656.883	881.419	0.142604	-0.0716645
				657.887	881.419	0.368122	-0.0623422
				810.834	881.419	0.10844	-1.74353
				1064.81	881.419	0.370518	-0.0653125
				1133.8	881.419	0.283361	-0.136091
				1200.78	881.419	0.93834	-0.0840926
				1268.77	881.419	0.238199	-0.115715
				779.859	881.388	0.928493	-0.0419776
				723.852	881.337	0.577053	0.301609
				1080.78	881.263	0.511982	0.228644
				1167.79	881.254	0.314214	-0.508395
				893.819	881.234	0.222787	-0.84372
		Syriacin	19.3924	1058.79	881.234	0.908595	0.047692
				1303.76	881.234	0.104005	-0.711412
				1269.77	881.229	0.757226	0.0747733
		TG(16:1(9Z)/20:0/20:0)[iso3]	-5.70379	915.833	881.226	0.936486	-0.0150321
				1065.81	881.219	0.209355	-0.0829679
				1404.74	881.219	0.938176	0.00732809
				118.315	881.188	0.894386	0.14536
				724.871	881.188	0.26493	-0.0671668
		TG(19:0/22:3(10Z,13Z,16Z)/22:6(4Z,7Z,10Z,13Z,16Z,19Z))[iso6]	-0.165393	997.823	881.188	0.0558346	-0.175929
				182.977	881.185	0.178035	-0.409829
				689.857	881.175	0.65504	0.197856
				971.318	881.167	0.390352	-0.343001
				862.85	881.163	0.896782	0.0349356
				630.885	880.991	0.421511	-0.0499
				1438.74	880.991	0.721225	-0.403946
				794.863	880.99	0.769326	-0.0505298
				1059.79	880.99	0.518559	0.188598
				1093.78	880.99	0.22698	0.866946
				1370.75	880.99	0.894855	0.0311012
				651.872	880.988	0.412361	0.158371
				793.862	880.988	0.430597	0.526797
				1235.78	880.988	0.725442	-0.282585
				1012.79	880.987	0.269006	0.672273
				523.918	880.982	0.365006	-0.575904
				330.963	880.977	0.507024	-0.261366
				792.861	880.977	0.457697	0.498124
				860.846	880.977	0.220007	-0.0686455
				996.822	880.977	0.494133	-0.0418131
				726.879	880.967	0.0477936	-0.117655
				928.832	880.967	0.408419	-0.0505213
				990.804	880.967	0.714763	0.0703072
				1371.25	880.967	0.723516	0.20131
				658.89	880.966	0.421255	-0.0566487
		TG(17:1(9Z)/20:0/20:0)[iso3]	-16.3707	929.839	880.965	0.16673	-0.11877
				1472.73	880.965	0.0252795	-0.79663
				398.95	880.963	0.36478	-0.321732
				103.207	880.956	0.189645	-0.0936392
				626.874	880.955	0.190178	-0.345686
		PS-NAc(18:1(9Z)/18:1(9Z)/19:0)	-1.90988	1066.8	880.955	0.781919	-0.186289
				110.761	880.942	0.4717	-0.0734716
				725.876	880.942	0.20655	-0.10795
				861.847	880.931	0.361395	-0.0640596
				494.91	880.923	0.981405	-0.0253652
				692.381	880.916	0.475949	-0.316907
				1337.26	880.915	0.242291	-0.801583
				652.87	880.813	0.528139	-0.216457
				757.844	880.717	0.473802	0.494787
				762.848	880.717	0.903275	0.071762
				927.813	880.708	0.223793	0.576868
				694.862	880.692	0.284726	-0.957347
				937.326	880.658	0.0879973	0.56079
				719.859	880.655	0.534828	-0.960465
				702.877	880.63	0.798592	-0.127314
				930.831	880.463	0.412451	0.555813
				869.339	880.448	0.0156511	0.47436
				1161.77	880.447	0.991061	0.00533587
				767.359	880.443	0.619543	0.0555831
				835.346	880.438	0.685473	0.200737
				787.846	880.434	0.593591	-0.0721069
				791.841	880.425	0.207336	0.555896
				801.352	880.425	0.0790907	-1.74035
		TG(17:2(9Z,12Z)/20:1(11Z)/20:1(11Z))[iso3]	10.9952	923.817	880.425	0.359849	-0.217385
				881.84	880.413	0.123352	0.723796
				835.844	880.405	0.462937	0.401287
				998.818	880.404	0.839086	0.037495
		DNDS	-21.9723	428.961	880.386	0.0975832	0.556133
				455.93	880.378	0.243034	0.285507
				903.333	880.378	0.585533	-0.383106
				855.831	880.333	0.673528	-0.0411527
				466.937	880.329	0.356681	0.647619
				1134.79	880.329	0.679816	0.157564
		PIM3(17:0/18:0)	24.6783	1337.76	880.329	0.996062	0.00300062
				602.912	880.288	0.0802341	-0.42025
				113.232	880.119	0.637491	-0.227732
				991.803	880.119	0.865922	0.0709351
				1005.31	880.096	0.13698	-0.384507
				1202.78	880.09	0.373322	0.213598
				402.884	879.934	0.411779	-0.291348
				750.879	879.909	0.906775	0.0366584
				674.858	879.902	0.280074	-0.675587
				1032.8	879.902	0.158828	-0.359728
				896.83	879.886	0.802647	-0.0409575
				699.372	879.826	0.713958	0.262368
				828.842	879.826	0.385267	-0.0994258
				964.817	879.811	0.876645	-0.0309913
				1025.8	879.811	0.323664	0.859447
				733.365	879.75	0.617263	-0.234977
				753.85	879.75	0.950769	-0.0193845
		TG(20:2(11Z,14Z)/20:3(8Z,11Z,14Z)/20:3(8Z,11Z,14Z))[iso3]	17.6534	957.809	879.635	0.929643	0.0361671
				742.846	879.601	0.438017	-0.540028
				821.837	879.598	0.323444	0.170489
				760.854	879.591	0.74878	-0.0370811
				720.857	879.581	0.0266691	-0.684978
				426.922	879.572	0.50344	-0.451804
				496.949	879.563	0.779254	-0.0650211
				767.86	879.544	0.470291	0.518555
				1100.79	879.394	0.567987	0.406761
				572.924	879.378	0.36633	-0.133734
				754.85	879.37	0.904535	-0.0610151
				404.881	879.368	0.669596	-0.19566
		TG(18:0/18:0/18:0)	0.262901	889.823	879.367	0.532047	-0.0532421
				1127.78	879.366	0.0844983	0.773666
				504.935	879.365	0.616223	-0.0413078
				534.925	879.365	0.986272	-0.00877964
				692.867	879.327	0.208316	-0.129273
				830.835	879.327	0.725396	0.0998811
				436.948	879.259	0.0469689	-0.230797
				958.81	879.259	0.310464	-0.706338
				856.83	879.028	0.272002	-0.364543
				863.336	879.026	0.404261	0.573967
				788.844	878.841	0.662446	-0.163394
				670.9	878.835	0.15681	-0.595003
				368.961	878.835	0.765056	-0.018501
				640.911	878.835	0.811277	-0.0390492
				685.864	878.831	0.0126299	-0.475066
				708.898	878.831	0.206239	0.170814
				727.362	878.831	0.6282	-0.226522
				795.349	878.826	0.257591	0.359643
				776.883	878.821	0.246985	-0.442419
				992.805	878.821	0.819731	-0.182679
				878.82	878.792	0.230903	-0.223617
				829.342	878.715	0.013958	0.354777
				924.817	878.562	0.197808	-0.538948
				865.825	878.538	0.524509	0.212709
				300.974	878.515	0.27146	-0.164643
				862.838	878.308	0.0266795	0.73222
				898.822	878.308	0.0853453	-0.549667
				564.936	878.297	0.93573	-0.0392948
				624.88	878.297	0.0857156	-1.71122
				761.354	878.037	0.330604	-0.236748
				897.33	878.03	0.200213	0.514251
				822.836	877.963	0.370239	-0.701789
				686.863	877.783	0.305013	0.694023
				693.368	877.783	0.136947	-0.670709
				665.379	877.771	0.648376	-0.181835
				257.939	877.756	0.301145	-0.348488
				232.986	877.464	0.130711	-0.448821
				864.824	877.452	0.435385	0.520244
				1068.78	877.438	0.144386	-0.644523
				754.353	877.264	0.492422	-0.815559
				1000.8	877.194	0.407626	-0.111181
				918.806	877.185	0.614381	0.360338
				782.832	877.182	0.666211	-0.0947511
				945.821	877.182	0.462792	0.141267
				716.84	877.182	0.495803	-0.175127
				932.811	877.167	0.842431	-0.0459304
				659.374	877.151	0.306575	-0.408174
				850.818	876.974	0.752968	-0.0202148
				986.791	876.925	0.0870269	-0.264045
				648.853	876.732	0.0765956	0.406877
				714.843	876.71	0.0390057	-0.351586
				920.802	876.7	0.338507	0.321348
				852.814	876.686	0.90052	-0.0509577
				784.828	876.683	0.189534	-0.29903
				809.85	876.651	0.131368	-0.965754
				570.891	876.617	0.408131	-0.562044
				877.836	876.617	0.845446	0.0290069
				1054.78	876.409	0.914371	-0.117107
				741.864	876.395	0.722643	-0.0792992
				1013.81	876.201	0.465958	-0.24781
				511.884	876.186	0.374098	0.584848
				796.835	876.181	0.364852	-0.293733
				646.857	876.18	0.147504	-1.48587
				673.876	875.861	0.543817	0.147271
				715.845	875.666	0.107195	-0.5743
				491.933	875.611	0.48739	0.474581
				578.869	875.611	0.874188	-0.018664
				638.881	875.595	0.359941	0.148764
				510.881	875.324	0.686357	-0.0297203
				580.865	875.11	0.733643	-0.07057
				512.877	875.083	0.340515	-0.640691
				728.848	875.066	0.52456	-0.439773
				235.02	875.064	0.453333	0.536051
				358.936	875.064	0.803522	-0.0312043
		6-Chloroapigenin	1.19337	303.007	875.027	0.144313	0.983731
				783.832	874.552	0.423213	-0.255497
				444.891	874.523	0.283476	-0.387511
				605.889	874.471	0.919224	-0.110287
				278.971	874.049	0.221195	0.386737
				290.949	873.985	0.238007	-1.29689
				376.903	873.94	0.222453	0.835924
				442.894	873.769	0.0190347	0.681061
				374.906	873.424	0.182998	-0.141499
				842.885	872.99	0.645006	0.402397
				443.897	872.968	0.215451	-0.806206
				355.958	872.965	0.874949	0.0635052
				774.899	872.87	0.594036	0.101409
				306.918	871.917	0.401463	0.573813
				445.895	871.638	0.619255	-0.17553
				308.915	871.313	0.271944	-0.713691
				628.89	871.107	0.657182	0.232198
				284.267	870.782	0.333868	-0.631342
				492.914	870.553	0.914499	-0.117932
				424.928	870.551	0.158585	0.458354
				240.928	870.307	0.531398	-0.327701
				398.986	870.307	0.502913	0.453964
				638.923	870.207	0.475634	-0.086478
				560.902	870.021	0.966827	-0.0371065
				238.931	869.829	0.3777	-0.592557
				502.95	869.804	0.134916	1.52288
				226.962	869.477	0.195011	-1.09932
				259.936	869.313	0.469356	0.30919
				331	869.24	0.0362809	0.471398
				296.89	869.205	0.559818	0.402156
				416.895	869.181	0.184122	-0.950778
				288.953	868.478	0.0334954	0.586464
				527.871	868.144	0.279517	0.72373
				356.941	868.139	0.607721	0.105758
				104.954	868.13	0.423427	0.717466
				366.975	867.948	0.783602	0.0833933
				277.005	867.867	0.56517	0.169137
		Gummiferol	21.5793	285.083	867.724	0.234289	-0.0851884
				159.975	866.833	0.876186	-0.170913
				102.957	866.614	0.772513	0.356469
				220.965	866.581	0.0941297	-1.20643
				469.912	866.562	0.165126	-1.76652
				263.013	866.551	0.0240917	0.269346
				687.577	866.549	0.374544	-0.294862
				197.963	866.54	0.402456	-0.729969
				537.9	866.327	0.596744	0.714301
				333.938	866.311	0.826142	-0.044334
				434.963	866.167	0.925099	-0.102302
				298.988	866.079	0.805126	-0.0959529
				595.86	866.059	0.483038	0.667013
				401.925	866.044	0.466743	0.412811
				286.987	865.755	0.0623536	-0.594969
				305.995	865.539	0.742702	0.24183
				323.909	865.316	0.249103	-0.312512
				100.933	865.03	0.495978	-1.05708
				129.976	864.999	0.14612	1.49022
				354.974	864.883	0.142896	-0.639976
				520.394	864.712	0.955123	-0.0584093
				151.012	864.448	0.440612	-0.346726
				688.582	864.014	0.0186081	-0.125124
				459.884	863.918	0.294071	-0.68881
				119.947	863.885	0.116121	-11.724
				115.921	863.683	0.264134	-0.732425
				375.293	863.482	0.628598	-0.342752
				376.297	863.48	0.763757	-0.245453
				519.391	862.994	0.745531	0.0897238
				391.897	862.917	0.553707	0.0870409
				579.357	862.389	0.0351989	-2.36367
				197.049	862.135	0.406229	0.126431
				265.95	861.8	0.349973	-1.31888
				617.481	861.274	0.357657	0.639396
				168.002	861.261	0.170164	-0.243384
				452.922	861.026	0.716498	-0.0491685
				578.869	860.874	0.488847	-0.0965001
				510.881	860.826	0.0862086	-0.132553
				195.033	860.776	0.423244	-0.186358
				384.935	860.741	0.539037	0.427285
				454.928	858.097	0.464178	-0.0713932
				453.926	857.345	2.05294e-06	13.8609
				520.909	856.538	0.913439	-0.119164
				589.901	856.028	0.866051	-0.0845814
				374.906	856	0.271297	-0.1889
				792.861	855.854	0.105699	-0.345417
				724.871	855.469	0.903595	0.0839431
				400.909	855.217	0.152759	1.46918
				536.884	850.658	0.811107	-0.0557172
				473.385	849.625	0.341786	0.632293
				386.939	848.126	0.98502	-0.012796
				316.948	848.058	0.203212	-1.34536
				604.871	847.199	0.476901	0.478229
				656.884	846.479	0.465417	-0.494756
				452.922	844.875	0.465257	-0.522436
				605.889	844.801	0.714313	-0.0765628
				494.91	844.554	0.568279	0.395073
				113.989	844.343	0.0853821	-1.48346
				385.938	844.106	0.347828	-0.620999
				521.914	844.073	0.190517	0.938039
				646.857	844.048	0.556584	0.260614
				401.925	843.807	0.65753	-0.0774991
				442.894	843.794	0.653545	0.323167
				469.912	843.32	0.734007	-0.393488
				588.897	843.309	0.926923	-0.0997711
				657.887	843.305	0.511209	0.464173
				375.293	843.054	0.66666	-0.497822
				580.864	842.986	0.141396	-0.375634
				537.9	842.936	0.328913	-0.460275
				238.931	842.791	0.768383	-0.0316861
				356.941	842.791	0.296557	-0.677934
				384.935	842.774	0.234825	0.383692
				426.922	842.774	0.813118	-0.172499
				444.891	842.774	0.0617218	-0.594831
				453.926	841.936	0.122091	1.56731
				510.881	841.91	0.4663	0.20341
				578.869	841.552	0.562502	0.416068
				170.944	841.132	0.61735	-0.360993
				454.928	840.662	0.768942	0.213637
				589.901	840.602	0.925817	-0.0756366
				724.871	840.374	0.552325	0.153401
				520.909	840.334	0.256161	-0.746909
				333.938	840.205	0.353313	0.229481
				308.915	840.115	0.132222	1.02699
				468.897	839.589	0.833631	-0.230345
				562.898	839.589	0.221796	0.391294
				522.914	836.943	0.344565	-0.619815
				374.906	836.729	0.79762	0.0811202
				416.895	836.418	0.108204	1.62105
				366.975	835.581	0.00146298	0.409999
				492.914	835.308	0.0687221	-1.79746
				714.843	835.028	0.189514	0.869179
				424.928	831.578	0.399846	-0.560634
				401.925	830.03	0.0919633	-0.383162
				521.914	828.97	0.967654	-0.0460354
				688.582	828.439	0.272429	-0.715258
				452.922	828.413	0.455231	0.245897
				792.861	828.162	0.801976	0.103559
				519.391	827.927	0.135656	-0.306598
				1307.14	827.887	0.00751299	-3.53306
				1308.14	827.444	1.32804e-05	-4.4285
				588.897	827.391	0.154965	1.46854
				1290.15	827.378	0.00573542	-3.65228
				1291.15	827.378	0.0148059	-3.29315
				453.926	827.346	0.200095	0.824916
				617.481	827.319	0.174432	-0.318857
				860.847	826.886	0.0569025	-0.399605
				316.948	826.347	0.613569	0.438416
				687.577	826.34	0.259556	-1.25479
				376.903	825.822	0.38846	-0.0762611
				589.901	824.933	0.593307	-0.379968
				286.987	824.748	0.26136	-0.727085
				386.939	824.343	0.479534	-0.494855
				375.293	823.456	0.552798	0.429068
				512.877	823.145	0.212492	-0.832143
				195.033	823.102	0.121521	-1.00622
				646.857	822.68	0.924601	-0.00669884
				298.988	821.734	0.183955	-0.860485
				333.938	821.017	0.336539	-0.322303
				356.94	820.486	0.990153	-0.00226412
				578.869	820.247	0.790232	0.302443
				426.922	819.975	0.836977	-0.0201304
				306.919	819.961	0.169039	0.880997
				469.912	819.604	0.594263	-0.369824
				384.935	818.909	0.162237	-0.941474
				656.884	817.733	0.284087	0.351156
				454.928	817.564	0.672642	-0.0669323
				401.925	817.064	0.307177	0.29735
				385.938	816.284	0.131199	1.53432
				520.909	815.746	0.180728	0.108668
				494.91	815.225	0.336624	-0.629676
				308.916	814.758	0.375375	-0.591735
				468.897	814.413	0.241964	-0.756284
				265.95	814.162	0.798198	0.204632
				537.9	813.582	0.945052	0.0416842
				562.898	813.152	0.446363	0.517018
				588.897	812.799	0.952649	0.0168223
				519.391	812.793	0.0839826	-0.204328
				724.871	812.787	0.717682	-0.0729651
				580.865	812.566	0.226934	-0.791427
				605.889	812.536	0.0594787	-1.85728
				452.922	812.241	0.826058	-0.242756
				442.894	812.201	0.670168	-0.121189
				316.948	812.007	0.49184	0.467869
				263.013	811.826	0.150576	-0.0727655
				521.914	811.455	0.208866	0.857178
				386.939	810.423	0.956066	0.0599781
				687.577	810.41	0.709233	-0.0928594
				510.881	809.928	0.38651	-0.36546
				444.891	808.308	0.938395	-0.0130107
				453.926	807.375	0.989851	-0.00999284
				792.861	807.302	0.600427	0.158033
				714.843	807.286	0.595363	0.374135
				954.858	806.834	0.831155	0.11171
		TG(17:0/20:0/22:3(10Z,13Z,16Z))[iso6]	3.35598	953.857	806.651	0.544402	-0.253744
				1000.86	805.868	0.00328466	-0.992054
				1018.86	805.035	0.0117331	-1.46485
		TG(19:0/20:1(11Z)/20:1(11Z))[iso3]	-11.8081	955.859	804.934	0.3788	0.586146
				1016.85	804.572	0.903081	0.0929424
				589.901	804.053	0.793461	-0.0682147
				646.857	803.776	0.0910725	-1.69493
		TG(20:5(5Z,8Z,11Z,14Z,17Z)/21:0/22:3(10Z,13Z,16Z))[iso6]	24.9871	999.864	803.497	0.632922	-0.375144
				1017.85	803.46	0.88821	0.0471358
				860.846	801.31	0.756963	0.054096
				298.988	800.806	0.581527	0.380207
				688.582	800.792	0.582992	0.376573
				401.925	800.431	0.889055	-0.152225
				520.909	800.431	0.985708	-0.0195634
				316.948	800.348	0.018585	-0.662214
				469.912	800.219	0.944745	0.0473872
				519.391	800.064	0.649066	0.323483
				374.906	799.732	0.151737	1.47143
				384.935	799.732	0.114678	1.01255
				375.293	799.207	0.922107	0.0100692
				424.928	799.203	0.413742	-0.551689
				170.944	798.751	0.320547	-0.647983
				588.897	798.199	0.513742	0.443247
				400.909	797.901	0.149347	1.47934
				452.922	797.872	0.437543	-0.523272
				578.869	797.684	0.563515	-0.395958
				376.903	797.127	0.982541	0.0115863
				113.989	797.009	0.966211	-0.0461531
				454.928	796.073	0.0268571	-0.33199
				333.938	795.625	0.411514	0.557043
				366.975	795.457	0.539396	-0.448741
				308.915	791.674	0.284857	-0.387094
				298.988	787.992	0.0765448	-1.76016
				416.895	787.662	0.412794	0.817703
				265.95	787.491	0.1261	1.03647
				469.912	786.629	0.901166	-0.0592532
				356.94	786.192	0.325914	0.356288
				617.481	785.543	0.671953	-0.0558177
				426.922	785.228	3.17678e-09	-11.9862
				705.572	784.189	0.562392	0.342953
				197.049	782.446	0.344132	-0.0790898
				688.582	781.514	0.13594	-0.341117
				578.869	780.93	0.945505	0.0159208
				374.906	780.453	0.31767	-0.209323
				195.033	778.389	0.257961	0.753625
				903.714	778.244	0.609445	0.350426
				687.577	777.507	0.937911	-0.0538855
				375.293	777.027	0.00224124	-1.9753
				492.915	776.814	0.0715223	-0.423232
				453.926	776.716	0.364541	0.605468
				474.388	776.622	0.528505	0.42792
				473.385	775.622	0.165667	0.864487
				521.914	775.114	0.565862	0.403671
				316.948	775.083	0.383681	0.632671
				386.939	773.971	0.158733	-0.435746
				333.938	773.415	0.13964	1.51233
				714.843	773.231	0.615025	-0.181366
				519.391	772.903	0.156306	0.924884
				537.9	772.447	0.512546	0.220324
				384.935	772.393	0.72829	0.251282
				454.928	770.782	0.174618	1.40666
				512.877	770.26	0.434955	0.519946
				792.861	769.998	0.448801	-0.91062
				469.912	769.141	0.600147	-0.110226
				657.887	768.914	0.616271	0.348514
				401.925	768.544	0.790707	0.0780241
				579.358	767.902	0.244614	-0.219444
				195.033	766.043	0.412503	0.567606
				605.889	765.455	0.160564	-1.49488
				646.857	764.334	0.7899	0.0658623
				334.942	763.909	0.722879	-0.395294
				724.871	763.811	0.546372	0.43151
				588.897	763.328	0.822156	0.257842
				656.884	763.055	0.506716	0.302121
				578.869	762.317	0.953111	0.012205
				510.881	762.066	0.780922	-0.136794
				424.928	761.258	0.613795	0.0480971
				265.95	760.715	0.200544	1.36503
				520.909	760.259	0.434263	-0.492364
				386.939	759.837	0.919272	0.110889
				580.864	759.598	0.185337	-0.330743
				452.922	759.192	0.480838	0.19788
				366.975	759.135	0.717866	-0.0906564
		TG(18:2(9Z,12Z)/20:3(8Z,11Z,14Z)/20:3(8Z,11Z,14Z))[iso3]	6.14998	929.766	758.806	0.170831	0.0926716
				375.293	758.641	0.748218	-0.0842598
				298.988	758.637	0.305875	0.678762
				975.772	758.613	0.258531	-0.275003
				426.922	758.602	0.996192	-0.000485779
		TG(20:4(5Z,8Z,11Z,14Z)/18:2(9Z,12Z)/20:4(5Z,8Z,11Z,14Z)) (d5)	9.20069	930.768	758.602	0.26551	-0.77124
		TG(18:3(9Z,12Z,15Z)/20:2(11Z,14Z)/20:2(11Z,14Z))[iso3]	-7.52865	931.769	758.589	0.567345	-0.40226
				976.772	758.589	0.282414	-0.390997
				308.915	758.073	0.81937	-0.0869233
				248.96	757.985	0.133482	0.112223
				860.847	757.737	0.446612	-0.71632
		Gummiferol	21.3633	285.083	757.599	0.888453	0.0160824
				617.48	757.582	0.415184	0.543116
				385.938	757.509	0.269853	0.739082
				519.391	757.048	0.613952	-0.355191
				286.987	757.02	0.353893	0.641954
				113.989	757.013	0.944983	-0.0750166
				316.948	756.995	0.720227	-0.119805
				454.928	756.976	0.881839	-0.0266709
				442.894	756.391	0.650911	-0.32523
				306.919	755.951	0.389823	0.569094
				494.91	755.935	0.336385	-0.634274
				688.582	754.946	0.17793	-0.116146
				589.901	754.906	0.517681	0.661517
				444.891	754.385	0.881214	-0.166534
				714.843	754.385	0.514028	0.443567
				932.769	753.853	0.796093	0.181194
				250.964	753.835	0.44475	-0.103015
				521.914	753.336	0.748863	-0.258224
				562.898	753.335	0.630616	0.407701
				536.884	753.322	0.254571	-0.12168
				333.938	753.082	0.0352331	2.08708
				522.914	752.957	0.388125	0.31164
				657.887	752.542	0.124989	-0.362685
				469.912	752.281	0.511062	0.790837
				537.9	752.281	0.672304	0.307488
				648.853	752.28	0.147296	-0.105676
				630.885	752.271	0.295117	-0.74379
				356.941	751.75	0.709963	0.0490775
				792.861	751.75	0.479592	-0.521248
				374.906	751.747	0.173071	-0.96451
				492.914	751.74	0.121143	-0.169143
				604.872	751.74	0.223432	-0.241063
				376.903	751.481	0.635174	-0.0632418
				453.926	750.17	0.572366	0.684974
				673.876	749.647	0.259887	0.235122
				317.951	747.538	0.165171	0.92645
				687.577	747.509	0.862705	0.0422568
				238.931	747.227	0.946515	0.0744632
				512.877	746.47	0.969529	0.0416903
				384.935	746.001	0.463986	-0.621376
				400.909	745.96	0.660746	0.684031
				933.766	745.906	0.00713352	0.864718
				426.922	744.113	0.20156	0.876116
				520.394	743.713	0.131835	-0.965781
				617.481	743.223	0.197973	-0.228241
		Gummiferol	21.3622	285.083	742.831	0.780683	-0.0924383
				298.988	742.751	3.52181e-06	-13.8219
				519.391	742.737	0.308345	0.674358
				579.358	742.476	0.4642	0.51201
				316.948	742.239	0.657991	0.379876
				386.939	741.722	0.636827	0.351269
				376.297	741.681	0.38129	-0.18129
				375.293	741.215	0.59661	0.314864
				494.91	741.053	0.432213	-0.554114
		PC(O-16:0/19:0)	-4.31286	760.619	739.959	0.670997	-0.119067
				688.582	739.601	0.212749	-0.821206
				454.928	739.543	0.104568	-1.13811
		PI(O-20:0/19:1(9Z))	9.1189	891.641	738.988	0.153652	-1.01254
		PA(O-20:0/21:0)	-11.6984	759.618	738.546	0.76349	0.0839287
				385.938	737.962	0.0487847	1.93101
				605.889	737.832	0.694112	-0.0788254
				333.938	737.085	0.225976	0.352371
				469.913	735.936	0.870764	-0.0381513
				588.897	735.89	0.150317	0.558616
				589.901	735.872	0.748009	-0.156952
				590.901	735.808	0.593133	0.125411
				401.925	735.788	0.165516	0.899591
				578.869	735.788	0.777991	-0.0822724
				724.871	735.494	0.310184	0.690844
				521.914	735.457	0.89974	0.038139
				657.887	735.357	0.341617	0.146051
				356.941	735.312	0.517128	0.137361
				860.847	735.149	0.294615	0.370874
				656.884	735.097	0.451858	0.0995549
				452.922	735.046	0.295595	0.816149
				318.952	735.006	0.402399	0.570654
				792.861	734.969	0.132485	0.429252
				510.881	734.735	0.562079	0.287015
				580.864	734.735	0.839242	-0.0331841
				520.909	734.554	0.289751	0.444036
				537.9	734.356	0.972902	-0.00838011
				442.894	733.875	0.515514	0.526432
				714.843	733.764	0.760274	-0.0988393
				265.95	733.463	0.13599	0.262912
				536.884	732.624	0.539409	0.435528
				424.928	732.239	0.483692	-0.0882345
				374.906	731.088	0.270947	-0.718952
				444.891	730.704	0.250393	-0.745113
				195.033	729.433	0.270365	-0.919574
				366.975	728.49	0.759002	0.228389
				375.293	727.666	0.685084	0.48383
				617.48	727.188	0.163626	-1.43684
				238.931	726.962	0.996611	0.000590437
				473.385	726.949	0.0784356	-1.74386
		TG(15:1(9Z)/18:3(6Z,9Z,12Z)/18:3(6Z,9Z,12Z))[iso3]	14.8949	833.679	726.763	0.706738	0.14096
				113.989	726.754	0.421004	0.600176
		PC(O-17:0/20:0)	22.7823	788.672	726.352	0.253434	0.280578
				298.988	726.304	0.44289	-0.516116
				519.391	726.183	0.418797	-0.560484
				832.676	726.131	0.811286	-0.0905091
				308.915	726.016	0.156924	-0.969901
		TG(14:1(9Z)/14:1(9Z)/19:1(9Z))[iso3]	3.94293	785.67	725.908	0.710182	-0.105758
				786.673	725.824	0.474901	-0.194273
				453.926	725.405	0.921025	0.027062
				250.964	725.166	0.260249	0.190432
				376.297	724.949	0.86412	0.042478
				317.951	724.447	0.909141	-0.0241353
				630.886	724.234	0.689705	-0.188149
		SM(d18:0/22:0)	4.30683	787.673	724.153	0.0849149	-0.520649
				333.938	723.432	0.165852	1.44451
				687.577	722.605	0.0944158	1.69141
				469.913	722.546	0.425113	0.212803
				579.358	722.034	0.740986	-0.0553774
				316.948	721.81	0.697683	-0.317506
				384.935	721.692	0.30945	-0.328143
				520.394	721.051	0.643007	0.323981
		Gummiferol	21.3234	285.083	720.522	0.498917	0.409027
				386.939	720.262	0.511308	-0.242065
				426.922	719.865	0.144868	-0.784194
				688.582	716.866	0.486007	0.117876
				724.871	715.894	0.942938	-0.00969105
				385.938	715.74	0.790935	-0.209669
				356.941	715.234	0.16657	-0.907801
				588.897	715.173	0.419296	-0.605945
				332.922	714.952	0.18797	-0.1165
				578.869	714.66	0.721908	0.227296
				520.909	714.615	0.765454	-0.193809
				376.903	713.856	0.271104	-0.750765
				656.884	713.655	0.727737	-0.254337
				860.847	713.655	0.548801	-0.292107
				306.919	713.133	0.265193	1.21133
				454.928	712.588	0.352285	0.623911
				590.901	712.317	0.642492	0.14118
				452.922	712.068	0.877261	0.157058
				562.898	712.06	0.125603	0.684129
				494.91	711.939	0.803004	-0.248185
				238.931	711.801	0.306018	0.743422
				580.864	711.8	0.538034	-0.423611
				366.975	711.003	0.890266	0.0575389
				442.894	711.002	0.976537	-0.0219581
				617.48	710.319	0.9851	-0.00898128
				468.897	710.144	0.342553	-0.787987
				519.391	709.038	0.0913353	-1.14931
				521.914	708.902	0.790775	-0.141613
				646.857	708.456	0.826182	-0.053608
				589.901	708.369	0.638973	0.2604
				604.872	708.162	0.968936	-0.00380319
				318.952	707.839	0.253989	-0.113797
				400.909	707.303	0.212147	1.31288
				537.9	707.009	0.488097	-0.142549
				401.925	706.857	0.292692	0.941826
				453.926	706.806	0.183537	-0.468783
				424.928	706.211	0.353883	-0.609685
				333.938	706.203	0.940743	0.026822
				605.889	705.411	0.988025	-0.0119982
				374.906	705.09	0.744549	0.246604
				510.881	705.09	0.0176999	2.3263
				444.891	704.874	0.0489973	-0.41908
				714.843	704.858	0.971891	-0.0172377
				657.887	704.646	0.346649	0.251423
				512.877	704.456	0.680575	0.0190429
				308.915	703.777	0.944781	-0.0755582
				265.95	703.314	0.968569	-0.036514
				579.357	703.098	0.350066	-0.613943
				298.988	701.517	0.85109	-0.205493
				386.939	701.246	0.464867	-0.551725
				384.935	699.929	0.903205	0.095801
				316.948	699.67	0.769244	0.138311
				356.941	698.375	0.397952	-0.178439
				454.928	698.375	0.294127	-0.701074
				492.914	698.314	0.715658	-0.408151
				701.594	697.841	0.212626	-0.817634
				792.861	697.821	0.887067	-0.0955449
				642.831	697.371	0.116083	1.59195
				687.576	697.255	0.0817493	-1.01207
				630.886	696.703	0.2619	-0.329357
				724.871	696.203	0.0771765	1.2362
				522.914	695.948	0.310309	-0.660889
				469.913	695.624	0.351328	-0.614032
				238.931	695.163	0.4972	0.468033
				520.909	695.097	0.594446	0.376877
				860.847	695.097	0.632734	0.189592
				113.989	695.071	0.369533	-0.593659
				519.391	693.772	0.628977	0.549225
				578.869	693.663	0.790229	0.0878042
				375.293	693.272	0.533076	-0.157032
				656.884	693.028	0.224115	-1.26931
				725.876	692.751	0.954716	-0.0616364
				617.48	692.481	0.310698	-0.67016
				536.884	692.211	0.305044	0.67405
				452.922	691.504	0.427719	-0.5662
				385.938	691.49	0.219695	-0.375208
				588.897	690.856	0.132953	-0.965899
				376.297	690.673	0.539929	-0.435043
				376.903	688.709	0.108634	1.62809
				648.853	688.549	0.734314	0.0338124
				562.898	687.992	0.942533	-0.0786153
				579.357	687.464	0.683418	0.28978
				537.9	687.295	0.840265	-0.221538
				512.877	687.139	0.451322	-0.253264
				473.385	685.572	0.684091	0.277303
				521.914	685.562	0.758293	-0.0697258
				333.938	684.478	0.838559	0.148956
				589.901	683.424	0.793442	0.0913161
				401.925	682.806	0.980876	0.00842858
				426.922	682.241	0.605282	-0.199289
				454.928	681.05	0.109469	-1.61052
				860.847	681.05	0.250366	-0.751315
				374.906	680.73	0.552216	-0.150132
				604.872	680.51	0.106589	1.62118
				646.857	679.976	0.698747	0.0730181
				442.894	679.634	0.382282	0.578947
		PC(O-20:0/22:6(4Z,7Z,10Z,13Z,16Z,19Z))	0.749252	846.639	679.535	0.590353	-0.18616
				724.871	679.242	0.15941	-0.826302
				792.861	679.227	0.556701	0.404902
				656.884	679.226	0.511625	-0.123281
				384.935	679.168	0.252352	-0.261535
				316.948	678.917	0.585636	-0.125332
				715.609	678.903	0.991116	-0.0120864
				605.889	678.592	0.522786	0.164826
				444.891	678.591	0.357928	-0.608133
		PG(P-20:0/22:4(7Z,10Z,13Z,16Z))	-8.08875	837.595	678.585	0.212707	-0.874763
				520.909	678.436	0.347868	-0.639439
				452.922	678.164	0.43244	-1.22949
				714.843	677.111	0.0861193	-1.71539
				306.919	675.664	0.0138077	-0.207969
				453.926	673.926	0.36984	0.597716
				519.391	673.797	0.692234	-0.380376
				375.293	673.065	0.488566	-0.519865
				520.394	672.868	0.188899	-0.84396
		bacteriohopane-,32,33,34-triol-35-cyclitolguanine	-0.27483	748.548	671.784	0.830359	0.169507
				558.886	671.438	0.696371	0.280258
		PG(22:0/12:0)	18.7228	749.548	671.158	0.238414	-0.787841
		PG(O-16:0/19:1(9Z))	-14.4058	747.544	670.89	0.844589	0.0673055
				862.681	670.73	0.195958	-0.65514
				250.964	670.641	0.57099	-0.0953699
				238.931	669.595	0.410961	-0.602154
		Majusculoic acid	-7.56062	313.078	668.975	0.0332988	-2.2281
				165.041	668.587	0.255292	-1.18378
				579.357	668.565	0.25342	-0.421033
				588.897	668.565	0.555051	-0.408585
				578.869	668.064	0.597645	-0.168972
				536.884	668.061	0.999198	0.001092
				113.989	668.057	0.882763	-0.161573
				401.925	667.514	0.344791	0.622332
				537.9	666.977	0.782518	0.0370325
				333.938	666.453	0.217105	0.806382
				617.48	665.921	0.164667	0.766513
				454.928	665.048	0.0983834	-0.151287
				384.935	663.726	0.988781	0.00201869
				641.572	663.619	0.781033	-0.0466658
				724.871	663.224	0.322361	0.744596
				316.948	662.713	0.480329	0.240859
				642.575	662.355	0.828285	-0.238603
				520.909	662.208	0.501904	-1.04101
				521.914	662.177	0.87876	-0.0556717
				725.606	662.173	0.560858	0.397959
				792.861	662.159	0.156928	0.633536
				687.576	662.134	0.904409	-0.0199672
		TG(12:0/14:1(9Z)/14:1(9Z))[iso3]	13.6666	689.582	662.106	0.363733	-0.161121
				706.571	662.106	0.440213	0.312286
		PE-NMe2(O-16:0/O-16:0)	1.26969	690.582	662.044	0.584578	-0.392871
				376.903	661.867	0.850472	-0.207814
				492.914	661.69	0.242345	-0.756375
				677.548	661.648	0.343192	0.373274
				688.582	661.618	0.999095	-0.000189366
		TG(12:0/12:0/16:1(9Z))[iso3]	-8.68848	691.582	661.398	0.850009	0.0460804
				678.553	661.355	0.273155	0.481615
				705.572	660.779	0.87305	-0.0831478
				679.546	660.505	0.382322	0.265356
				589.901	660.403	0.386618	0.614584
				376.297	659.015	0.129798	-0.126315
				860.847	658.794	0.449796	0.556041
				986.705	658.794	0.240593	-1.68748
				656.884	658.679	0.120341	1.58699
				375.293	657.773	0.506052	0.455734
				580.864	657.773	0.27079	-0.715076
				386.939	657.485	0.348783	0.61505
		PC(O-16:0/15:0)	12.7877	704.569	657.262	0.218293	-0.794408
				453.926	657.179	0.273353	0.718895
				519.391	657.072	0.0291888	-0.985664
				764.579	656.26	0.968056	0.0348182
				578.869	655.775	0.607733	0.382435
				657.887	655.651	0.788595	-0.0924416
				469.913	654.651	0.918902	-0.0489951
		Cer(t20:0/26:0(2OH))	-2.09948	738.697	654.54	0.00892788	-1.79072
		PG(O-20:0/16:0)	-7.90486	763.58	654.471	0.00550111	-0.271421
		PG(O-16:0/20:1(11Z))	10.1528	761.578	654.297	0.232371	-0.482895
		PS(O-18:0/17:0)	19.6892	762.58	654.297	0.211904	-0.434209
				510.881	653.976	0.620589	0.360886
		PA(22:0/22:4(7Z,10Z,13Z,16Z))	-9.43188	807.583	653.808	0.299971	-0.497541
				308.915	652.529	0.278465	-0.413104
				452.922	651.437	0.646642	0.324813
				558.885	649.854	0.289872	-0.690748
				384.935	649.772	0.583665	0.851849
				537.9	649.347	0.106002	1.65602
				468.897	649.139	0.0904268	1.69137
				797.555	648.835	0.804906	-0.222353
				520.909	648.293	0.885278	0.109401
				588.897	647.984	0.563722	-0.164575
				646.857	647.31	0.52103	0.437769
				605.889	647.18	0.585251	0.84498
				442.894	646.775	0.828126	0.0636491
				426.922	646.702	0.0888981	-1.69399
		PE-Cer(d15:1(4E)/22:0(2OH))	0.254397	717.555	646.685	0.00019323	-3.42682
		PC(O-14:0/18:1(9Z))	-8.44283	716.554	646.681	0.00179274	-2.49024
				768.708	646.351	0.0224144	-1.25888
				604.872	646.23	0.128542	1.54493
				316.948	646.152	0.842618	0.0855403
				165.041	645.499	0.765481	0.271229
				375.293	644.229	0.141142	-0.24269
				687.576	644.09	0.0673556	-0.325191
				798.717	644.09	0.276077	-1.49229
				578.869	644.013	0.383317	0.41807
				454.928	643.933	0.902436	-0.0897128
				536.884	643.865	0.84373	0.0726293
				453.926	643.387	0.21236	0.238791
				519.391	643.387	0.0951605	-0.211877
				562.898	643.308	0.189518	0.310846
				494.91	643.047	0.350909	-0.61509
				333.938	642.773	0.106282	1.63148
				401.925	642.43	0.920596	0.0605145
				521.914	641.696	0.767567	-0.159237
				741.671	641.542	0.00346423	-2.22016
		PC(18:0/24:1(15Z))	1.39887	870.697	638.736	0.0163202	-1.03343
		TG(17:2(9Z,12Z)/17:2(9Z,12Z)/20:5(5Z,8Z,11Z,14Z,17Z))[iso3]	17.4544	871.697	638.591	0.0702646	-1.52138
				444.891	638.29	0.0897792	-0.259273
				766.691	637.791	0.0184726	-8.46067
				767.696	637.438	0.00204184	-6.96652
				385.938	636.72	0.772076	-0.226316
				469.913	634.917	0.736469	0.106758
		PC(14:0/26:0)	-0.00555761	844.68	634.793	0.00383067	-5.50963
				386.939	634.304	0.986053	0.0190079
				366.975	633.591	0.111173	-1.6033
				860.846	633.478	0.215469	-0.849008
				316.948	632.988	0.621399	-0.0414038
		TG(16:0/16:1(9Z)/16:1(9Z))[iso3]	-4.91712	801.694	632.705	0.00227986	-3.32538
				384.935	632.408	0.326587	0.64608
				724.871	632.242	0.854966	0.0854601
				165.041	632.205	0.77892	0.251938
				739.701	632.188	0.27875	-1.51219
		Cer(t20:0/26:0(2OH))	-2.12044	738.697	632.185	0.988413	-0.0227704
				774.675	632.172	0.00539488	-2.65781
		PC(O-24:0/18:3(6Z,9Z,12Z))	5.42092	852.69	632.172	0.000817725	-3.62876
		TG(12:0/12:0/22:1(11Z))[iso3]	-5.71451	775.678	632.14	0.00576078	-3.81433
				657.887	631.734	0.565006	-0.413464
				792.861	631.135	0.00887626	-0.698303
				520.909	631.131	0.0978719	-1.65636
				579.357	631.088	0.191246	0.421273
				656.883	630.677	0.337459	-0.378943
		PC(O-18:0/20:4(5E,8E,11E,14E))	18.0268	794.621	630.652	0.000647698	-0.90186
				688.582	630.635	0.0744488	-0.77023
		16:2-Glc-Campesterol	14.2855	795.626	630.628	0.00209695	-0.899699
				519.391	630.62	0.0334332	-1.14246
		GlcCer(d16:2(4E,6E)/24:0(2OH))	-4.73949	796.627	630.598	0.00522011	-0.889682
		(3'-sulfo)Galbeta-Cer(d18:1/22:0)	0.945907	862.609	630.598	0.000536301	-1.17336
				520.394	630.592	0.665634	-0.299223
				617.48	630.592	0.704322	0.282405
		PI(15:0/22:0)	-0.27731	879.597	630.592	8.81878e-05	-1.49938
		PI(O-18:0/19:1(9Z))	12.6708	863.613	630.424	0.00100264	-1.55221
		PA(P-20:0/0:0)	-22.1429	449.294	630.375	0.744176	0.239284
				375.293	630.346	0.199914	-0.828565
				376.297	630.343	0.121321	-1.08643
				754.693	630.147	0.68502	-0.484217
		CerP(d18:0/16:0)	-2.65216	618.485	630.131	0.198529	-0.865979
		16:1-Glc-Campesterol	-0.211736	797.63	630.131	0.0038161	-1.62867
				687.576	630.115	0.0446332	-0.333206
				473.385	630.067	0.929049	0.0713428
				755.695	629.538	0.0948609	-1.80295
				589.901	629.07	0.475987	-0.898954
				723.669	629.02	0.0212684	-5.10954
				722.667	629.001	0.00822366	-1.94446
				711.669	628.24	0.048299	-1.88176
		Psyllic acid	-1.33608	493.498	628.207	0.104676	-1.20508
				740.676	627.811	0.00964249	-1.77594
		PC(19:0/22:1(11Z))	1.35399	856.681	627.809	0.0298179	-0.932059
		PI-Cer(t18:0/24:0(2OH))	11.149	924.665	627.809	0.0511304	-0.983415
		TG(17:1(9Z)/18:4(6Z,9Z,12Z,15Z)/18:4(6Z,9Z,12Z,15Z))[iso3]	17.5068	857.681	627.444	0.0337922	-1.01784
		PC(23:0/18:0)	-11.573	858.686	627.418	0.1313	-0.980403
				753.681	627.416	0.00192059	-4.89405
				742.649	627.409	0.00362387	-9.07458
		TG(14:0/16:1(9Z)/14:0) (d5)	-5.89699	752.677	627.404	0.00159632	-4.60819
				925.671	627.388	0.0218234	-1.31893
				992.655	627.351	0.0277515	-1.62856
				741.68	627.342	0.000867709	-3.06084
				1060.64	627.133	0.0607141	-1.72834
				646.857	626.889	0.902557	-0.0095195
				769.667	626.849	0.0030015	-8.77114
		FMC-6(d18:1/22:0(2-OH))	-6.81426	1008.69	625.764	0.000337213	-7.77558
		PC(22:1(11Z)/22:2(13Z,16Z))	-1.89572	894.694	625.497	0.197678	-2.45979
				558.886	625.305	0.342782	0.692706
				1009.69	625.305	0.000276986	-4.83923
				424.928	622	0.100076	-0.525145
				588.897	622	0.158419	1.15008
				578.869	621.822	0.0431216	0.405268
		PC(21:0/18:0)	-2.72391	830.662	621.657	0.00743977	-5.74736
				678.553	621.228	0.175684	-0.284738
				679.546	620.144	0.828021	0.0598437
				510.881	619.947	0.124344	-1.57167
				316.948	619.419	0.458757	-0.505159
				468.897	618.933	0.0950389	1.67934
				910.652	618.861	0.355072	-0.49975
				520.909	618.731	0.103053	-1.63858
				698.621	618.342	0.00188268	-3.57884
		PC(16:0/26:2(5Z,9Z))	-2.01107	868.678	618.217	0.00412671	-3.57478
				709.655	617.87	0.00543519	-1.93992
				708.652	617.808	0.00733126	-1.50666
				589.901	617.489	0.938392	-0.0840214
				452.922	617.355	0.612032	0.268901
				469.913	617.288	0.0160879	2.43306
				453.926	617.279	0.434163	0.396539
				454.928	616.789	0.107878	-0.329449
		SM(d18:2/22:1)	6.26094	781.628	616.319	0.00198065	-2.26641
		TG(12:0/13:0/22:6(4Z,7Z,10Z,13Z,16Z,19Z))[iso6]	2.90497	779.622	616.274	0.000315903	-1.81176
		GlcCer(d18:2/22:0)	-15.5451	780.624	616.274	0.000105258	-1.81304
				617.48	615.784	0.0138321	-0.33573
				374.906	615.638	0.494063	0.469996
		TG(14:0/14:0/19:1(9Z))[iso3]	-17.7845	789.684	615.619	0.000583924	-3.91262
				906.66	615.619	0.0164341	-3.60262
				809.718	615.599	0.00290455	-2.44804
		TG(13:0/17:1(9Z)/17:1(9Z))[iso3]	-5.19862	787.678	615.529	0.00442403	-1.17688
		20:1-Glc-cholesterol	1.03927	839.678	615.459	0.00675774	-2.4444
				521.914	615.442	0.148008	0.974471
				771.691	615.426	0.00474155	-1.84618
				788.681	615.426	0.00675888	-1.79051
				808.715	615.426	0.00423159	-1.94738
				656.883	615.423	0.244549	-0.749804
				772.695	615.392	0.00671568	-2.09746
				838.673	615.319	0.0074249	-2.04426
				760.657	615.315	0.00375357	-2.04199
				773.697	615.295	0.0184454	-3.30375
				725.685	615.246	0.00984435	-2.69831
				444.891	615.236	0.352235	-0.611553
				375.293	615.189	0.0284409	-0.415291
				520.394	615.053	0.0185481	-0.288311
				519.391	614.99	0.0643998	-0.229319
				687.576	614.926	0.0101549	-0.418866
				713.642	614.926	0.846567	-0.0948407
				697.654	614.473	0.228904	-0.614359
				792.861	614.428	0.384045	-0.621436
				724.871	614.392	0.109117	-1.632
				688.582	614.287	0.181376	-0.858804
				604.871	614.08	0.568227	0.401842
				948.668	614.08	0.0188446	-2.65607
				880.68	614.058	0.0120516	-1.6815
				696.65	614.033	0.478348	-0.695349
		TG(15:1(9Z)/20:5(5Z,8Z,11Z,14Z,17Z)/20:5(5Z,8Z,11Z,14Z,17Z))[iso3]	20.1034	881.684	614.033	0.00710137	-2.17393
				442.894	613.779	0.868976	-0.137042
		TG(16:1(9Z)/18:4(6Z,9Z,12Z,15Z)/18:4(6Z,9Z,12Z,15Z))[iso3]	18.1653	843.666	613.702	0.0382845	-1.24462
				537.9	613.688	0.301872	-0.698168
		PI(22:0/20:0)	-4.66318	949.671	613.627	0.000210886	-2.93662
		PC(16:0/24:1(15Z))	1.1265	842.665	613.493	0.607241	-0.540659
				386.939	613.162	0.935702	-0.0884911
				797.688	613.107	0.0221128	-1.16552
				798.689	613.082	0.0132344	-1.99798
		20:0 Campesteryl ester	3.86763	693.658	612.697	0.00525132	-2.01548
				740.67	612.642	0.0345715	-1.20185
				1006.68	612.636	0.00843755	-3.88583
				729.637	612.63	0.0120673	-1.92862
				692.655	612.564	0.0048734	-1.83376
				728.634	612.564	0.00369432	-1.62892
				739.664	612.564	0.00840299	-1.61739
				755.653	612.564	0.00731832	-1.4516
				384.935	612.47	0.218352	0.882465
				730.631	612.446	0.00111107	-2.39326
				776.688	612.446	0.00721321	-1.68102
				806.647	612.421	0.00498688	-2.70035
		TG(13:0/13:0/17:2(9Z,12Z))[iso3]	17.8582	731.633	612.104	0.0258343	-3.06435
		GlcCer(d18:1/23:0)	9.25791	796.675	612.016	0.233489	-1.91623
				795.671	611.909	0.0372587	-1.80313
				727.664	611.882	0.762135	0.262067
		TG(12:0/16:0/18:0)	-9.19527	777.691	611.882	0.0514029	-2.02553
				333.938	610.654	0.282161	0.70329
				580.864	608.642	0.0875936	-1.70259
		PC(12:0/26:0)	-2.27296	816.647	608.118	0.00407453	-3.62739
		2-decaprenyl-6-methoxy-1,4-benzoquinone	-0.0102607	817.65	608.07	0.00109635	-4.24842
				990.638	607.538	0.00340525	-5.92132
				991.64	607.472	0.00542782	-6.95232
				922.649	607.449	0.00139365	-3.40537
				923.653	607.374	0.000830933	-4.31692
		TG(13:0/20:5(5Z,8Z,11Z,14Z,17Z)/20:5(5Z,8Z,11Z,14Z,17Z))[iso3]	17.7428	855.666	607.358	0.00110986	-3.35276
		PC(19:0/22:2(13Z,16Z))	-0.524033	854.664	607.317	0.00100968	-2.31838
		PC(19:0/22:1(11Z))	-12.859	856.669	607.275	0.00209295	-6.07416
				520.909	604.898	0.289757	-0.183144
				588.896	604.898	0.219512	1.29535
				580.566	604.383	0.142011	-0.406871
				597.557	604.229	0.532261	-0.237971
				795.701	604.171	0.00214917	-3.00662
				401.925	604.079	0.481853	0.475309
				732.661	603.852	0.00566669	-2.51048
				684.606	603.509	0.00522721	-2.33114
				510.881	603.172	0.899625	-0.139534
				794.699	603.12	0.000653525	-2.76205
				695.64	602.972	0.0100148	-1.66552
				985.718	602.932	0.0249732	-8.59897
				165.041	602.787	0.851596	-0.14482
		16:3 Stigmasteryl ester	-5.52522	643.542	602.787	0.00951492	-1.726
		Majusculoic acid	-7.69052	313.078	602.398	0.887774	-0.125606
				223.028	602.362	0.827351	-0.149035
				316.948	602.15	0.977932	-0.0302526
				764.681	602.114	0.165475	-0.886349
		TG(12:0/12:0/20:1(11Z))[iso3]	-7.27435	747.645	601.988	0.948525	0.115278
				726.654	601.792	0.0157869	-1.09847
		PC(16:0/18:1(9Z))	-5.06584	758.567	601.787	0.00839663	-1.2128
		PC(O-20:0/20:3(8Z,11Z,14Z))	6.26056	824.659	601.763	0.0058925	-2.44494
		PG(O-20:0/22:4(7Z,10Z,13Z,16Z))	7.99001	839.624	601.715	0.101601	-1.39294
				860.846	601.708	0.549421	0.410387
				589.901	601.674	0.35864	0.698115
		TG(12:0/12:0/22:2(13Z,16Z))[iso3]	-4.7966	773.663	601.601	0.00352287	-1.65967
		PS(O-16:0/19:1(9Z))	18.4431	760.564	601.566	0.0046939	-1.32808
				919.745	601.527	0.202133	-2.105
				746.643	601.402	0.00522343	-1.89895
				757.676	601.38	0.00478339	-1.87908
				758.677	601.38	0.00464864	-2.23308
				715.619	601.378	0.0109002	-0.997375
				741.638	601.378	0.0120188	-0.844663
		TG(15:0/15:0/15:0)	-8.00286	763.676	601.378	0.028677	-1.08072
		TG(12:0/18:3(6Z,9Z,12Z)/18:3(6Z,9Z,12Z))[iso3]	-0.0981574	793.635	601.378	0.00908992	-1.59434
				656.883	601.336	0.77159	0.246155
				792.861	601.336	0.728355	0.394892
				762.671	601.331	0.0166751	-1.34734
				578.868	601.325	0.12697	1.08372
				724.871	601.325	0.973568	0.0295688
				714.616	601.294	0.010075	-1.02354
				716.614	601.291	0.00884525	-1.00649
				725.649	601.291	0.0144511	-1.14566
				680.646	601.26	0.0171214	-1.67666
				743.643	601.257	0.0475253	-1.01496
				792.633	601.257	0.0118609	-1.36033
		18:1-Glc-Campesterol	0.353346	825.662	601.257	0.0076562	-3.37847
		PE(O-18:0/O-18:0)	11.8282	718.621	601.254	0.0343677	-2.16387
				917.731	601.254	0.00133669	-8.16025
		20:0 Cholesteryl ester	3.88924	679.642	601.222	0.00646451	-1.6542
		22:3 Stigmasteryl ester	23.5353	727.657	601.222	0.0222695	-1.20036
		PI-Cer(d18:0/24:0)	-23.7118	892.644	601.222	0.0034077	-1.68622
				759.682	601.219	6.97298e-06	-3.6419
				749.645	601.188	0.0111699	-4.6074
		PC(18:0/22:3(10Z,13Z,16Z))	-12.8172	838.622	601.188	0.00463486	-2.16353
		TG(12:0/12:0/18:2(9Z,12Z))[iso3]	19.1371	717.618	601.176	0.00867388	-1.21428
				375.293	601.164	0.420851	-0.546343
				774.665	601.106	0.005145	-2.30471
				686.559	601.058	0.130356	0.237528
				711.668	601.058	0.00599353	-2.41646
				579.357	601.02	0.112662	-0.83582
		SM(d18:0/13:0)	11.5216	661.537	600.808	0.930083	0.0198177
		20:5 Cholesteryl ester	6.54832	669.566	600.808	0.00280741	-0.15565
				659.538	600.763	0.356645	-0.609016
				670.569	600.73	0.249624	-0.107806
				660.543	600.691	0.63977	0.0618538
				520.394	600.652	0.393822	-0.46949
		20:4 Cholesteryl ester	-4.82259	671.574	600.652	0.301563	-0.67269
				492.914	600.205	0.756233	-0.0660842
				688.582	599.849	0.160908	-0.897704
				558.886	599.694	0.313378	-0.662415
		22:4 Cholesteryl ester	22.2137	699.624	599.666	0.578795	0.292538
				712.645	599.581	0.0793989	-1.59127
		PC(20:1(11Z)/22:2(13Z,16Z))	-0.805489	866.664	599.568	0.00529169	-3.7747
				672.607	599.518	0.509581	-0.381402
				144.923	599.318	0.889142	-0.074294
				683.639	599.202	0.147328	-0.678715
		PC(17:0/22:1(11Z))	2.33699	828.651	599.202	0.0467042	-0.93893
		TG(14:1(9Z)/20:5(5Z,8Z,11Z,14Z,17Z)/20:5(5Z,8Z,11Z,14Z,17Z))[iso3]	16.6003	867.665	599.135	0.00686125	-7.28616
		TG(15:1(9Z)/18:4(6Z,9Z,12Z,15Z)/18:4(6Z,9Z,12Z,15Z))[iso3]	21.3087	829.653	598.883	0.0690795	-1.32166
		PS(22:1(11Z)/22:2(13Z,16Z))	-5.39155	896.634	598.808	0.0208254	-2.21907
				947.758	598.606	0.00424099	-5.84774
				454.928	598.51	0.538195	0.24886
				582.881	598.484	0.0561874	1.89622
				897.639	598.47	0.15759	-1.28394
				519.391	597.966	0.213999	-0.639848
				400.909	597.401	0.153972	1.46576
				842.637	597.27	0.0304247	-1.80309
		PG(P-20:0/22:2(13Z,16Z))	1.05371	841.634	597.246	0.0139509	-1.59973
				132.868	597.196	0.65495	0.193963
		PI(O-18:0/19:1(9Z))	13.2544	863.613	597.135	0.0244117	-1.61656
				827.617	596.995	0.0261735	-1.44288
		PC(O-18:0/20:4(5E,8E,11E,14E))	17.3315	794.621	596.991	0.0342167	-0.759844
		PA(22:1(11Z)/22:2(13Z,16Z))	3.56989	809.61	596.986	0.29903	-1.62044
		16:2-Glc-Campesterol	13.8297	795.625	596.965	0.0191337	-1.10307
		(3'-sulfo)Galbeta-Cer(d18:1/22:0)	0.640563	862.609	596.96	0.08004	-1.58083
		GlcCer(d16:2(4E,6E)/24:0(2OH))	1.17397	796.632	596.949	0.0168447	-1.20092
		16:1-Glc-Campesterol	6.05995	797.635	596.924	0.529181	-0.696163
		PI-Cer(d18:0/22:0)	-16.9724	864.619	596.924	0.359387	-1.152
		TG(12:0/12:0/13:0)[iso3]	-1.8461	651.556	596.923	0.00629984	-1.79795
				652.559	596.898	0.00115001	-2.6817
				1050.7	596.453	0.0693548	-7.70711
				641.527	596.44	1.87904e-05	-3.14722
				868.723	596.415	0.0208858	-8.92362
				657.887	596.195	0.552775	0.404603
		PE(O-16:0/14:0)	-10.8735	648.49	596.144	0.00106887	-8.02239
				687.576	595.984	0.440363	-0.287044
				958.651	595.939	0.0254192	-2.03872
		PC(22:1(11Z)/22:4(7Z,10Z,13Z,16Z))	-1.13113	890.663	595.907	0.017303	-1.42094
				914.73	595.907	0.00278479	-5.3524
				982.715	595.891	0.00595705	-5.31156
				983.72	595.827	0.0221421	-6.15052
		TG(17:2(9Z,12Z)/20:3(8Z,11Z,14Z)/20:3(8Z,11Z,14Z))[iso3]	-14.4386	915.731	595.8	0.00454081	-7.18832
		19:0 Cholesteryl ester	-6.38794	665.62	595.414	0.507611	-0.424982
				916.736	595.414	0.0122797	-5.9015
		Plakoside A	-16.1755	946.756	595.289	0.589815	-1.25662
		PC(21:0/22:4(7Z,10Z,13Z,16Z))	-0.693441	878.664	594.511	0.00179899	-2.58325
				465.467	594.444	0.0177237	-2.73326
				946.649	594.444	0.00511866	-3.05285
		TG(18:4(6Z,9Z,12Z,15Z)/18:4(6Z,9Z,12Z,15Z)/20:5(5Z,8Z,11Z,14Z,17Z))[iso3]	20.164	891.669	594.398	0.0395789	-2.02025
				879.665	594.326	0.00410527	-2.82126
				707.58	593.848	0.662466	-0.284812
		PI(20:0/22:1(11Z))	-5.73363	947.654	593.834	0.00631004	-3.23053
		PG(O-16:0/13:0)	18.7895	665.489	593.653	0.449472	-0.378633
		PA(O-16:0/15:0)	17.7769	619.482	593.375	0.227959	-1.01565
		CerP(d18:0/16:0)	-2.27831	618.485	593.279	0.222773	0.788015
				677.548	593.269	0.247908	-0.746107
				374.906	593.224	0.29533	1.14007
		PA(O-16:0/18:3(9Z,12Z,15Z))	-22.382	655.456	593.212	0.205342	1.33572
		GlcCer(d18:1/16:0)	-0.340926	698.557	593.212	0.672904	0.286215
				656.458	593.14	0.109876	-0.383551
				617.48	593.112	0.166849	0.904759
		Trilauroyl-glycerol	0.952316	637.542	592.935	0.00226619	-5.00074
				664.489	592.865	0.627195	0.38724
				663.487	592.739	0.498995	0.820803
		PC(14:1(9Z)/22:6(4Z,7Z,10Z,13Z,16Z,19Z))	-8.97764	774.501	592.682	0.234021	-1.74459
				671.538	592.551	0.213682	0.880415
				775.003	592.404	0.0371395	-1.79813
				197.049	592.389	0.00812886	-0.3541
		PC(19:0/18:0)	-2.46665	802.631	592.381	0.15996	-3.96468
		PA(O-16:0/18:4(6Z,9Z,12Z,15Z))	6.9318	653.46	592.361	0.295392	-0.543476
				195.033	592.331	0.153614	-0.914306
				908.634	592.319	0.0086509	-5.02318
		PC(20:0/20:2(11Z,14Z))	-0.737712	840.648	592.28	0.00143558	-4.21268
[truncated: 8,085 more rows]

## Sheet: Table S1D
Table S1D. C. elegans strain egl-8(n488) differential metabolites in the lipidomic analysis presented in Fig. 6B.
compound name	P-VALUE	LOG_FOLDCHANGE
BMP(14:0/14:0)	0.00172015	1.43052
BMP(14:0/16:0)	0.00548735	1.8959
BMP(14:0/18:1)	0.199668	0.372763
BMP(14:0/20:1)	0.090898	0.961702
BMP(14:0/22:2)	0.0632166	1.44961
BMP(16:0/16:3)	0.148347	-0.43575
BMP(16:0/18:0)	0.0348103	1.99896
BMP(16:0/18:1)	0.0626515	0.858187
BMP(16:0/20:4)	0.302652	0.348368
BMP(16:1/16:1)	0.322606	0.318333
BMP(16:1/18:1)	0.119718	0.594303
BMP(16:1/20:1)	0.14426	0.511308
BMP(18:0/18:1)	0.331624	0.34545
BMP(18:0/20:1)	0.00240463	2.62838
BMP(18:1/18:2)	0.139038	0.545361
BMP(18:1/20:0)	0.762499	-0.10444
BMP(18:1/20:1)	0.00439655	1.24636
BMP(18:1/20:3)	0.168916	-0.412265
BMP(18:1/20:5)	0.163722	0.866355
BMP(18:1/22:3)	0.0543835	0.910156
BMP(18:2/20:1)	0.179583	-0.679595
BMP(18:2/22:2)	0.747469	-0.185195
BMP(20:1/22:3)	0.0138912	1.47899
BMP(20:5/22:5)	0.0305509	-2.99715
CE(18:1)	0.305321	-0.32303
CE(18:2)	0.200137	-0.478687
CE(20:1)	0.0440925	1.12004
CE(20:3)	0.00274187	-1.70292
CE(20:4)	0.0297327	-0.560961
CE(20:5)	0.011161	-0.550761
Cer(18:0/14:0)	0.261114	0.30534
Cer(18:0/16:0)	0.223754	0.37637
Cer(18:0/18:0)	0.0197293	1.58636
Cer(18:0/18:1)	0.00692478	-1.6598
Cer(18:0/20:0)	0.0363554	0.852475
Cer(18:0/22:0)	0.100739	0.542448
Cer(18:0/22:1)	0.14381	0.44275
Cer(18:0/24:1)	0.0802414	1.10796
Cer(18:1/14:0)	0.632876	-0.138928
Cer(18:1/16:0)	0.83419	0.0580799
Cer(18:1/16:1)	0.0466368	-0.729827
Cer(18:1/18:0)	0.342111	0.371639
Cer(18:1/18:1)	0.121209	-0.689847
Cer(18:1/20:0)	0.480411	0.16303
Cer(18:1/20:1)	0.115322	0.501135
Cer(18:1/22:0)	0.384376	-0.225341
Cer(18:1/22:1)	0.706477	0.121029
Cer(18:1/24:0)	0.713991	0.0745384
Cer(18:1/24:1)	0.103674	-0.399777
Cer(18:1/26:1)	0.00595281	-0.910143
DAG(14:0/18:1)	0.788134	0.0750906
DAG(14:0/18:2)	0.750292	0.116052
DAG(14:0/18:3)	0.161152	0.521324
DAG(14:0/20:4)	0.797621	0.0925591
DAG(14:0/22:6)	0.00345036	-1.24411
DAG(16:0/16:0)	0.436172	-0.228663
DAG(16:0/16:1)	0.894115	0.0350375
DAG(16:0/18:0)	0.86712	0.0522012
DAG(16:0/18:1)	0.130836	-0.432571
DAG(16:0/18:2)	0.0111984	-0.843581
DAG(16:0/18:3)	0.092964	-0.463614
DAG(16:0/20:3)	0.0527612	-0.596674
DAG(16:0/20:4)	0.00791528	-0.981238
DAG(16:0/20:5)	0.000690847	-1.51261
DAG(16:1/16:1)	0.0656754	1.00052
DAG(16:1/18:0)	0.0324058	-0.652228
DAG(16:1/18:1)	0.354857	-0.2483
DAG(16:1/18:2)	0.291084	-0.32212
DAG(16:1/18:3)	0.686491	0.132747
DAG(16:1/20:0)	0.0612287	-1.52242
DAG(16:1/20:2)	0.207867	-0.377865
DAG(16:1/20:4)	0.17421	-0.390919
DAG(16:1/22:6)	0.000507159	-1.79631
DAG(18:0/18:1)	0.00181226	-1.46646
DAG(18:0/18:2)	0.000717793	-1.51905
DAG(18:0/18:3)	0.00372661	-1.04346
DAG(18:1/18:1)	0.0194502	-0.764401
DAG(18:1/18:2)	0.00376579	-1.19039
DAG(18:1/20:1)	0.0734139	-0.618117
DAG(18:1/20:2)	0.00277275	-1.36554
DAG(18:1/20:3)	0.00240357	-1.02409
DAG(18:1/20:4)	0.0560195	-0.634443
DAG(18:1/20:5)	0.000426889	-1.54842
DAG(18:1/22:4)	0.0139092	-0.900699
DAG(18:1/22:5)	0.00371644	-1.5003
DAG(18:1/22:6)	0.323694	-0.329576
DAG(18:2/18:3)	0.0624161	-0.621721
DAG(18:2/20:3)	0.00493414	-1.10969
DAG(18:2/20:4)	0.0308115	-0.675712
DAG(18:2/20:5)	0.000109547	-2.04566
DAG(18:2/22:5)	0.129844	-0.684935
DAG(18:2/22:6)	0.000249689	-1.73844
DGDG(12:0/16:0)	0.00546792	-1.25014
DGDG(12:0/18:1)	0.00201894	-1.74976
DGDG(12:0/18:2)	0.00355558	-1.28703
DGDG(12:0/20:0)	4.79663e-06	-2.21884
DGDG(12:1/18:0)	0.189366	0.9765
DGDG(14:0/14:0)	0.0171889	-0.986637
DGDG(14:0/16:1)	0.00211512	-1.50191
DGDG(14:0/18:0)	8.71543e-05	-1.87627
DGDG(14:0/18:1)	1.78204e-05	-2.31411
DGDG(14:0/18:2)	0.00196209	-2.12523
DGDG(14:0/18:3)	0.000796296	-1.51402
DGDG(14:1/16:0)	0.00675553	-1.17985
DGDG(14:1/20:1)	0.00866553	-1.38896
DGDG(16:0/16:0)	0.0003987	-2.42368
DGDG(16:0/16:1)	0.000366513	-2.34111
DGDG(18:0/18:5)	0.000209873	-2.06634
FFA(14:0)	0.0218426	-0.634279
FFA(14:1)	0.004608	-2.10295
FFA(16:0)	0.521732	0.163887
FFA(16:1)	0.107181	-0.436346
FFA(16:2)	0.0401972	-0.524896
FFA(18:0)	0.180034	-0.345172
FFA(18:1)	0.363275	0.253522
FFA(18:2)	0.00666865	-0.830877
FFA(18:3)	0.00435826	-0.98419
FFA(20:1)	0.140011	-0.405994
FFA(20:2)	0.000398758	-1.46259
FFA(20:3)	0.094745	-0.406887
FFA(20:4)	0.058569	-0.474454
FFA(20:5)	0.56447	-0.13396
FFA(22:0)	0.00784159	-2.59519
FFA(22:1)	0.0113117	-0.990579
FFA(22:2)	0.00314934	-2.20638
FFA(22:3)	0.000876103	-2.30878
FFA(22:4)	0.00171766	-1.65685
FFA(24:0)	0.00502441	-1.6492
FFA(24:1)	0.106311	-0.604954
FFA(24:4)	0.00121077	-1.37263
FFA(24:5)	0.00163699	5.46328
FFA(26:0)	9.13024e-05	-1.83397
FFA(26:1)	0.116905	-0.518437
FFA(26:4)	0.00603889	-0.804522
FFA(26:5)	0.00275416	-2.48543
FFA(26:6)	0.00186417	-0.840496
FFA(28:3)	0.0393682	0.798129
FFA(28:5)	0.889518	0.0363043
FFA(30:4)	0.280945	0.400881
Hex2Cer(18:0/16:1)	0.352751	0.37782
Hex2Cer(18:1/16:0)	0.923618	0.0548049
HexCer(18:0/14:0)	0.0200918	1.36924
HexCer(18:0/16:1)	0.0250916	-0.754176
HexCer(18:0/18:0)	0.588896	0.179287
HexCer(18:0/18:1)	0.114515	0.641613
HexCer(18:1/22:1)	0.062424	-1.06359
HexCer(18:1/24:0)	0.0952983	-0.817094
HexCer(18:1/24:1)	0.0423509	-0.956947
HexCer(18:1/26:1)	0.0163437	-1.59095
LPC(16:0)	0.606909	-0.206478
LPC(16:1)	0.296957	-0.452831
LPC(18:1)	0.252952	-0.329991
LPC(18:2)	0.0339038	-1.05842
LPC(20:3)	0.399774	0.221424
LPC(20:4)	0.0150045	-0.725691
LPC(20:5)	0.00678543	-1.224
LPE(14:0)	0.0207889	-1.74016
LPE(16:0)	0.0324515	-1.24881
LPE(16:1)	0.0544942	-1.15556
LPE(18:0)	0.0771587	-0.516043
LPE(18:1)	0.0367512	-0.80154
LPE(18:2)	0.0128506	-1.5212
LPE(18:3)	0.0105347	-0.791028
LPE(20:0)	0.125379	-0.341931
LPE(20:1)	0.416535	-0.256172
LPE(20:2)	0.0649981	-1.10175
LPE(20:3)	0.0819036	-0.786791
LPE(20:4)	0.0697254	-0.791673
LPE(20:5)	0.0224452	-1.09601
LPG(14:0)	0.0131189	1.06048
LPG(16:0)	0.116366	0.56126
LPG(16:1)	0.300536	-0.546915
LPG(18:0)	0.777275	0.124856
LPG(18:1)	0.957846	0.0200066
LPG(18:2)	0.81113	0.0992667
LPG(18:3)	0.621256	0.215384
LPG(18:4)	0.443447	-0.334516
LPG(20:5)	0.856182	0.038694
LPI(20:5)	0.375478	-0.463148
LPI(22:1)	0.913667	-0.0472339
MGDG(16:0/18:0)	0.214722	-0.661558
MGDG(16:0/20:2)	0.234247	0.498659
MGDG(16:1/18:0)	0.853813	-0.0622551
MGDG(16:1/18:1)	0.188026	-0.890374
MGDG(16:1/20:1)	0.387612	-0.355472
MGDG(18:0/18:0)	0.0586022	0.784876
MGDG(18:0/18:1)	0.561732	0.242005
MGDG(18:0/20:1)	0.169117	0.571624
MGDG(18:1/18:1)	0.293011	-0.493325
MGDG(18:1/18:2)	0.0280717	0.527776
PC(14:0/18:1)	0.00409869	1.20276
PC(14:0/20:4)	0.160018	1.36407
PC(14:0/20:5)	0.119192	0.805031
PC(16:0/16:1)	0.0390236	0.957281
PC(16:0/18:1)	0.253678	0.724637
PC(16:0/18:2)	0.265483	0.544285
PC(16:0/18:3)	0.216159	0.825912
PC(16:0/20:3)	0.0556378	1.11651
PC(16:0/20:4)	0.153782	1.01818
PC(16:0/20:5)	0.549612	0.212399
PC(16:1/18:1)	0.0257187	-0.601811
PC(16:1/18:2)	0.238758	-0.305569
PC(18:0/18:0)	0.0293939	0.665651
PC(18:0/18:1)	0.0720411	0.523977
PC(18:0/18:2)	0.773448	0.0686552
PC(18:0/20:0)	0.00472183	0.618465
PC(18:0/20:3)	0.486116	0.28315
PC(18:0/20:4)	0.957222	-0.0215597
PC(18:0/20:5)	0.319213	-0.347964
PC(18:1/16:1)	0.0563006	1.11111
PC(18:1/18:1)	0.0729984	0.504215
PC(18:1/18:2)	0.18362	0.593731
PC(18:1/18:3)	0.152044	0.849425
PC(18:1/20:1)	0.0646816	2.1038
PC(18:1/20:2)	0.255531	0.677791
PC(18:1/20:3)	0.145728	0.735944
PC(18:1/20:4)	0.653129	0.166361
PC(18:1/20:5)	0.250234	-0.399797
PC(18:2/16:1)	0.156064	0.715821
PC(18:2/18:2)	0.119023	0.720164
PC(18:2/20:1)	0.0663095	1.72913
PC(18:2/20:3)	0.424498	0.317716
PC(18:2/20:4)	0.671929	0.142677
PC(18:2/20:5)	0.13603	-0.626125
PC(20:0/18:1)	0.183965	0.352385
PE(14:0/14:0)	0.547034	-0.130353
PE(14:0/16:1)	0.186714	0.454255
PE(14:0/18:1)	0.0853166	-0.350487
PE(14:0/18:2)	0.0698539	0.946007
PE(14:0/20:1)	0.0275222	2.056
PE(14:0/20:4)	0.0195463	1.21166
PE(14:0/20:5)	0.366894	0.500771
PE(16:0/14:0)	0.00209351	-0.694425
PE(16:0/16:0)	0.188612	-0.364371
PE(16:0/16:1)	0.000119644	-0.910545
PE(16:0/18:1)	0.831718	-0.0656559
PE(16:0/18:2)	0.513819	0.184112
PE(16:0/18:3)	0.106624	0.690729
PE(16:0/20:1)	0.051233	0.87252
PE(16:0/20:2)	0.381117	0.355247
PE(16:0/20:3)	0.00830285	0.713156
PE(16:0/20:4)	0.0676496	0.664908
PE(16:0/20:5)	0.462478	0.228699
PE(18:0/16:0)	0.00700743	-0.755929
PE(18:0/16:1)	0.105289	0.577164
PE(18:0/18:0)	0.395963	0.264684
PE(18:0/18:1)	0.272222	0.376911
PE(18:0/18:2)	0.393271	-0.290924
PE(18:0/18:3)	0.0734557	0.57382
PE(18:0/20:1)	0.086294	0.605281
PE(18:0/20:2)	0.982954	-0.00618979
PE(18:0/20:3)	0.231938	0.3738
PE(18:0/20:4)	0.160008	0.560816
PE(18:0/20:5)	0.940859	0.0288132
PE(18:1/16:1)	0.0311385	-0.577247
PE(18:1/18:1)	0.0344597	0.63088
PE(18:1/18:2)	0.325811	-0.383858
PE(18:1/18:3)	0.00630486	1.36841
PE(18:1/20:1)	0.00371075	1.24755
PE(18:1/20:2)	0.53885	0.204411
PE(18:1/20:3)	0.0693047	0.83474
PE(18:1/20:4)	0.291613	0.513511
PE(18:1/20:5)	0.333311	0.419379
PE(18:2/16:1)	0.0229555	0.694246
PE(18:2/18:2)	0.690702	0.101878
PE(18:2/20:1)	0.0102168	1.16164
PE(18:2/20:2)	0.534342	0.327743
PE(18:2/20:5)	0.187569	0.727206
PE-O(16:0/16:0)	0.274449	-0.285905
PE-O(16:0/16:1)	0.00508025	1.07281
PE-O(16:0/18:0)	0.937671	0.0257168
PE-O(16:0/18:1)	0.15825	-0.492374
PE-O(16:0/18:2)	0.00403491	-1.31503
PE-O(16:0/18:3)	0.526704	-0.187281
PE-O(16:0/20:1)	0.0357466	1.34999
PE-O(16:0/20:3)	0.00119502	-1.30381
PE-O(16:0/20:4)	0.00795331	-1.82526
PE-O(16:0/20:5)	0.00166062	-2.72472
PE-O(18:0/16:0)	0.0143797	-1.08704
PE-O(18:0/16:1)	0.0178357	-0.766647
PE-O(18:0/18:0)	0.00330868	-1.37735
PE-O(18:0/18:1)	0.00335688	-1.11565
PE-O(18:0/18:2)	0.000761018	-1.51017
PE-O(18:0/18:3)	0.00897196	-1.3875
PE-O(18:0/20:1)	0.0242944	-0.753547
PE-O(18:0/20:2)	0.00915756	-1.71254
PE-O(18:0/20:3)	0.00278884	-1.26258
PE-O(18:0/20:4)	0.00857998	-1.25774
PE-O(18:0/20:5)	0.00396328	-1.6766
PE-O(18:0/22:4)	0.013707	-0.985366
PE-O(18:0/22:5)	0.00686024	-0.94834
PE-P(14:0/18:1)	0.448123	-0.22303
PE-P(16:0/16:0)	0.0100162	-0.709032
PE-P(16:0/16:1)	0.169706	-0.296709
PE-P(16:0/18:0)	0.509746	-0.167075
PE-P(16:0/18:1)	0.779083	0.0990973
PE-P(16:0/18:2)	0.000702474	-1.06725
PE-P(16:0/18:3)	0.00140252	-2.25109
PE-P(16:0/20:1)	0.0433392	1.29844
PE-P(16:0/20:2)	0.267006	0.343908
PE-P(16:0/20:3)	0.0246951	-1.00977
PE-P(16:0/20:4)	0.00553292	-1.77629
PE-P(16:0/20:5)	0.000388913	-2.09201
PE-P(16:1/18:1)	0.169103	0.753523
PE-P(18:0/16:0)	0.00589164	-1.21784
PE-P(18:0/16:1)	0.213508	-0.453797
PE-P(18:0/18:0)	0.00747057	-1.09713
PE-P(18:0/18:1)	0.0234427	-0.824507
PE-P(18:0/18:2)	0.000869583	-1.2206
PE-P(18:0/18:3)	0.00234834	-1.08861
PE-P(18:0/20:1)	0.880567	0.0483372
PE-P(18:0/20:2)	0.00689328	-1.17987
PE-P(18:0/20:3)	0.0150007	-1.09425
PE-P(18:0/20:4)	0.0139975	-1.148
PE-P(18:0/20:5)	0.00674262	-1.20387
PE-P(18:0/22:4)	0.0313733	-0.854324
PE-P(18:0/22:5)	0.00743961	-1.11713
PE-P(18:1/16:0)	0.0501345	-0.686372
PE-P(18:1/16:1)	0.804386	-0.0817852
PE-P(18:1/18:0)	0.29341	-0.319856
PE-P(18:1/18:1)	0.0821494	-0.44559
PE-P(18:1/18:2)	0.0144216	-1.15195
PE-P(18:1/20:1)	4.11956e-05	1.45013
PE-P(18:1/20:2)	0.172353	-0.368142
PE-P(18:1/20:3)	0.176768	-0.547482
PE-P(18:1/20:4)	0.0636041	-0.729179
PE-P(18:1/20:5)	0.000692373	-1.84053
PG(14:0/14:0)	0.00166935	1.43475
PG(14:0/16:0)	0.00516913	1.97298
PG(14:0/18:1)	0.188339	0.410859
PG(14:0/20:1)	0.0498302	0.999511
PG(14:0/24:2)	0.00235707	1.44063
PG(16:0/16:0)	0.0243692	0.950242
PG(16:0/16:1)	0.237028	-0.405285
PG(16:0/16:3)	0.142983	-0.455819
PG(16:0/18:0)	0.0674658	1.51699
PG(16:0/18:1)	0.130939	0.669854
PG(16:0/20:4)	0.331047	0.330136
PG(16:0/22:2)	0.088579	0.665021
PG(16:1/16:1)	0.386317	0.336607
PG(16:1/18:1)	0.14704	0.571831
PG(16:1/20:1)	0.19486	0.423198
PG(18:0/18:1)	0.312888	0.330398
PG(18:0/20:1)	0.0112852	2.00184
PG(18:1/18:1)	0.0475087	1.15082
PG(18:1/20:1)	0.00733433	1.37833
PG(18:1/20:3)	0.210945	-0.381668
PG(18:1/20:5)	0.162407	0.891396
PG(20:1/22:0)	0.0424731	1.91207
PG(20:1/24:0)	0.093895	1.59965
PG(20:3/20:4)	0.435121	0.35131
PG(20:4/20:4)	0.442986	-0.269142
PI(16:0/20:1)	0.0208567	1.44664
PI(16:1/20:0)	0.0231366	-1.30033
PS(14:0/18:4)	0.556605	-0.440957
PS(14:0/20:3)	0.685866	0.174124
PS(14:0/22:1)	0.166497	-1.71877
PS(16:0/16:1)	0.475566	-0.271855
PS(16:0/18:0)	0.381281	0.41493
PS(16:0/18:1)	0.00143819	1.18015
PS(16:0/20:0)	0.641247	0.342655
PS(16:0/20:1)	0.409347	-0.85708
PS(16:0/20:2)	0.49745	-0.789631
PS(16:0/22:0)	0.922204	-0.0684329
PS(16:0/22:1)	0.269399	-1.15849
PS(16:0/22:2)	0.12743	1.13426
PS(16:1/18:1)	0.00233829	1.1439
PS(16:1/18:2)	0.0501147	1.15796
PS(16:1/18:3)	0.0322608	1.18163
PS(16:1/20:0)	0.465397	-0.733305
PS(16:1/20:1)	0.409127	-0.795892
PS(16:1/20:2)	0.220886	0.902854
PS(16:1/20:3)	0.242008	0.613813
PS(16:1/22:0)	0.9835	-0.0141041
PS(16:1/22:1)	0.440874	-0.184492
PS(16:1/22:2)	0.851939	-0.0767083
PS(16:1/22:3)	0.596455	0.231982
PS(18:0/20:0)	0.299505	0.759307
PS(18:0/20:1)	0.991361	-0.00838406
PS(18:0/20:2)	0.134137	1.06597
PS(18:0/22:0)	0.807762	-0.165301
PS(18:0/22:1)	0.926518	-0.0720393
PS(18:1/18:2)	0.0554362	1.07644
PS(18:1/20:0)	0.415062	-0.831249
PS(18:1/20:1)	0.758467	-0.0926507
PS(18:1/22:0)	0.732358	-0.276782
PS(18:1/22:3)	0.0365995	0.777635
PS(18:2/18:2)	0.262118	0.823076
PS(18:2/20:2)	0.0836379	1.08476
PS(18:2/22:0)	0.365416	0.289728
PS(20:0/22:0)	0.480664	-0.521219
PS(20:1/22:0)	0.0772675	1.4231
PS(20:1/22:1)	0.0228968	1.44783
PS(20:1/22:2)	0.0309865	1.8423
PS(20:2/20:3)	9.33853e-05	-2.1467
PS(20:2/22:0)	0.0649056	0.69514
PS(20:3/22:0)	0.0718354	0.808598
PS(20:4/22:0)	0.270677	0.392598
PS(20:5/22:0)	0.237806	-0.369678
PS(20:5/22:1)	0.215649	-0.580266
SM(14:0)	0.000659301	-1.20991
SM(16:0)	0.00207729	-0.896958
SM(18:0)	0.204726	-0.354723
SM(18:1)	0.16654	0.637551
SM(20:0)	0.0367946	-0.673116
SM(22:0)	0.382725	-0.288345
SM(22:1)	0.455045	0.246789
TAG(40:0)_FA14:0	0.00621203	2.49585
TAG(42:0)_FA14:0	0.00906881	2.05028
TAG(42:0)_FA16:0	0.0329618	1.12784
TAG(42:1)_FA14:0	0.00337201	1.97288
TAG(42:1)_FA16:0	0.198534	-0.34492
TAG(42:1)_FA16:1	0.00510174	1.97026
TAG(42:1)_FA18:1	0.000788935	-1.96648
TAG(44:0)_FA14:0	0.0252858	1.18257
TAG(44:0)_FA16:0	0.026952	0.941321
TAG(44:0)_FA18:0	0.348932	0.285206
TAG(44:1)_FA14:0	0.0115403	1.44107
TAG(44:1)_FA16:0	0.0440755	0.677942
TAG(44:1)_FA16:1	0.00937664	1.60655
TAG(44:1)_FA18:1	0.706884	0.126976
TAG(44:2)_FA14:0	0.00463556	1.13743
TAG(44:2)_FA16:0	0.176652	-0.348411
TAG(44:2)_FA16:1	0.0137837	1.3434
TAG(44:2)_FA18:1	0.00113333	-1.31172
TAG(44:2)_FA18:2	0.771948	-0.0899161
TAG(44:3)_FA18:2	0.00871917	-0.846456
TAG(45:0)_FA14:0	0.00679796	1.08077
TAG(45:0)_FA16:0	0.00898681	0.967957
TAG(45:1)_FA16:0	0.136569	0.473994
TAG(45:1)_FA18:1	0.520111	-0.194186
TAG(46:0)_FA14:0	0.0446704	0.611394
TAG(46:0)_FA16:0	0.0343246	0.634356
TAG(46:0)_FA18:0	0.339893	-0.311053
TAG(46:1)_FA14:0	0.609053	0.154206
TAG(46:1)_FA16:0	0.260819	0.348223
TAG(46:1)_FA16:1	0.0472622	0.786416
TAG(46:1)_FA18:0	0.149327	-0.419334
TAG(46:1)_FA18:1	0.986232	-0.00554627
TAG(46:2)_FA14:0	0.876016	0.0446432
TAG(46:2)_FA16:0	0.617097	-0.145874
TAG(46:2)_FA16:1	0.126395	0.500637
TAG(46:2)_FA18:1	0.367924	-0.278211
TAG(46:2)_FA18:2	0.268816	-0.31544
TAG(46:3)_FA14:0	0.663369	0.141429
TAG(46:3)_FA16:0	0.106017	-0.417762
TAG(46:3)_FA16:1	0.266359	0.387306
TAG(46:3)_FA18:1	0.0342793	-0.815633
TAG(46:3)_FA18:2	0.49374	-0.234072
TAG(46:3)_FA18:3	0.319927	0.319467
TAG(46:4)_FA18:2	0.627328	0.156878
TAG(47:0)_FA14:0	0.302147	0.314447
TAG(47:0)_FA16:0	0.309677	0.304028
TAG(47:0)_FA17:0	0.0359928	0.996291
TAG(47:1)_FA14:0	0.0196125	-0.714378
TAG(47:1)_FA16:0	0.104555	-0.453138
TAG(47:1)_FA16:1	0.706065	-0.102433
TAG(47:1)_FA17:0	0.828081	0.0658124
TAG(47:1)_FA18:1	0.0378912	-0.703522
TAG(47:2)_FA14:0	0.00904562	-0.943484
TAG(47:2)_FA16:1	0.0511346	-0.609183
TAG(47:2)_FA18:1	0.00457954	-1.02796
TAG(47:2)_FA18:2	0.00615792	-1.04106
TAG(48:0)_FA14:0	0.241393	0.320965
TAG(48:0)_FA16:0	0.490931	0.178733
TAG(48:0)_FA18:0	0.13223	-0.375491
TAG(48:1)_FA14:0	0.00444311	-0.899743
TAG(48:1)_FA16:0	0.0256647	-0.700162
TAG(48:1)_FA16:1	0.561655	-0.157989
TAG(48:1)_FA18:0	0.00160773	-1.26321
TAG(48:1)_FA18:1	0.0599248	-0.600463
TAG(48:2)_FA14:0	0.00105822	-1.42559
TAG(48:2)_FA16:0	0.00145366	-1.37687
TAG(48:2)_FA16:1	0.013108	-0.812247
TAG(48:2)_FA18:0	0.00142012	-1.29291
TAG(48:2)_FA18:1	0.00515999	-1.13791
TAG(48:2)_FA18:2	0.00166052	-1.22918
TAG(48:3)_FA14:0	0.00267553	-1.23688
TAG(48:3)_FA16:0	0.00172857	-1.41407
TAG(48:3)_FA16:1	0.0264848	-0.817378
TAG(48:3)_FA18:1	0.00659066	-1.16852
TAG(48:3)_FA18:2	0.00424034	-1.17245
TAG(48:3)_FA18:3	0.101419	-0.527311
TAG(48:4)_FA14:0	0.0407642	-0.657332
TAG(48:4)_FA16:0	0.00531509	-1.08247
TAG(48:4)_FA16:1	0.0382497	-0.703315
TAG(48:4)_FA18:1	0.000706783	-1.41789
TAG(48:4)_FA18:2	0.00766476	-1.01486
TAG(48:4)_FA18:3	0.0543225	-0.616681
TAG(48:4)_FA20:4	0.331371	-0.296343
TAG(48:5)_FA18:3	0.311287	-0.319718
TAG(49:0)_FA16:0	0.0804758	-0.478519
TAG(49:0)_FA17:0	0.153202	0.416324
TAG(49:0)_FA18:0	0.00553528	-0.949133
TAG(49:1)_FA14:0	0.00415831	-0.831298
TAG(49:1)_FA16:0	0.00269284	-1.09516
TAG(49:1)_FA16:1	0.0294534	-0.63851
TAG(49:1)_FA17:0	0.056826	-0.527545
TAG(49:1)_FA18:1	0.00715649	-0.832742
TAG(49:2)_FA14:0	0.000115986	-1.77029
TAG(49:2)_FA16:0	0.000394041	-1.64709
TAG(49:2)_FA16:1	0.00187206	-1.24194
TAG(49:2)_FA17:0	0.00688121	-1.01892
TAG(49:2)_FA18:1	0.00117653	-1.37289
TAG(49:2)_FA18:2	0.000890078	-1.33192
TAG(49:3)_FA16:0	0.000870676	-1.66273
TAG(49:3)_FA16:1	0.00205529	-1.45498
TAG(49:3)_FA18:2	0.00380841	-1.8426
TAG(49:3)_FA18:3	0.00745244	-1.07898
TAG(50:0)_FA14:0	0.0277081	-0.661643
TAG(50:0)_FA16:0	0.0292929	-0.711336
TAG(50:0)_FA18:0	0.00318497	-1.19386
TAG(50:1)_FA14:0	0.000878499	-1.4218
TAG(50:1)_FA16:0	0.000951072	-1.43101
TAG(50:1)_FA16:1	0.0116248	-0.780456
TAG(50:1)_FA18:0	0.000182424	-1.79833
TAG(50:1)_FA18:1	0.00842299	-0.823312
TAG(50:1)_FA20:1	0.0144554	0.661542
TAG(50:2)_FA14:0	0.000650582	-1.94866
TAG(50:2)_FA16:0	0.00166252	-2.06504
TAG(50:2)_FA16:1	0.000685226	-1.60097
TAG(50:2)_FA18:0	0.00225647	-1.91767
TAG(50:2)_FA18:1	0.00033946	-1.62577
TAG(50:2)_FA18:2	0.00117868	-1.38976
TAG(50:2)_FA20:2	0.0903511	-0.638114
TAG(50:3)_FA14:0	0.00325923	-2.13241
TAG(50:3)_FA16:0	0.00252236	-2.29718
TAG(50:3)_FA16:1	0.00285492	-2.08679
TAG(50:3)_FA18:0	0.00304961	-2.2529
TAG(50:3)_FA18:1	0.00029875	-1.98427
TAG(50:3)_FA18:3	0.00738067	-1.02806
TAG(50:3)_FA20:3	0.0439476	-0.651302
TAG(50:4)_FA14:0	0.000245182	-1.8619
TAG(50:4)_FA16:0	0.00437508	-1.98865
TAG(50:4)_FA16:1	0.000777101	-1.67064
TAG(50:4)_FA18:1	0.00543168	-2.15877
TAG(50:4)_FA18:2	0.00199672	-2.06513
TAG(50:4)_FA18:3	0.000563511	-1.78454
TAG(50:4)_FA20:3	0.0105418	-1.02673
TAG(50:4)_FA20:4	0.0198599	-0.786274
TAG(50:5)_FA14:0	0.000526691	-1.81442
TAG(50:5)_FA16:0	0.00249826	-2.05561
TAG(50:5)_FA16:1	0.018127	-1.00564
TAG(50:5)_FA18:1	0.00206696	-1.61663
TAG(50:5)_FA18:2	0.00109769	-1.85626
TAG(50:5)_FA18:3	0.000504775	-1.54206
TAG(50:5)_FA20:4	0.0226098	-0.875037
TAG(50:5)_FA20:5	0.00280298	-1.27672
TAG(50:6)_FA20:4	0.0141662	-0.971323
TAG(51:0)_FA16:0	0.000407639	-1.8867
TAG(51:0)_FA17:0	0.00966989	-0.922926
TAG(51:0)_FA18:0	0.00190485	-2.24565
TAG(51:1)_FA16:0	0.00050354	-1.78317
TAG(51:1)_FA17:0	0.000696684	-1.53125
TAG(51:1)_FA18:0	0.00119837	-2.32914
TAG(51:1)_FA18:1	0.000256027	-1.77108
TAG(51:2)_FA16:0	0.00105345	-2.3455
TAG(51:2)_FA16:1	0.000454701	-1.737
TAG(51:2)_FA17:0	0.000273505	-1.91626
TAG(51:2)_FA18:1	0.000330127	-1.67973
TAG(51:2)_FA18:2	0.000137866	-2.01801
TAG(51:3)_FA16:1	0.00227626	-2.34376
TAG(51:3)_FA17:0	0.000743471	-1.84729
TAG(51:3)_FA18:2	0.00109751	-2.4126
TAG(51:3)_FA18:3	0.000621675	-1.39869
TAG(51:4)_FA16:1	0.00171354	-2.46217
TAG(51:4)_FA18:2	0.00194428	-2.59544
TAG(51:4)_FA18:3	0.00214233	-2.20895
TAG(51:4)_FA20:4	0.00374601	-1.21451
TAG(51:5)_FA18:2	0.00362661	-2.17717
TAG(51:5)_FA18:3	0.00305971	-2.04847
TAG(52:0)_FA16:0	0.00384444	-1.95497
TAG(52:0)_FA18:0	0.00366296	-2.54726
TAG(52:0)_FA20:0	0.00246916	-1.02753
TAG(52:1)_FA16:0	0.00169854	-2.35213
TAG(52:1)_FA16:1	0.00297448	-1.88871
TAG(52:1)_FA18:0	0.0021601	-2.7775
TAG(52:1)_FA18:1	0.00133072	-2.09632
TAG(52:1)_FA20:0	0.00195564	-1.68931
TAG(52:1)_FA20:1	0.302319	-0.25222
TAG(52:2)_FA14:0	0.00145235	-1.30988
TAG(52:2)_FA16:0	0.000784354	-2.48801
TAG(52:2)_FA16:1	0.00125943	-2.17504
TAG(52:2)_FA18:0	0.00138941	-3.03316
TAG(52:2)_FA18:1	6.46097e-05	-2.17712
TAG(52:2)_FA18:2	0.000108131	-2.06088
TAG(52:2)_FA20:0	0.00207254	-1.76063
TAG(52:2)_FA20:1	0.00517145	-0.834027
TAG(52:2)_FA20:2	0.00136091	-1.27632
TAG(52:3)_FA14:0	0.0138095	-1.73645
TAG(52:3)_FA16:0	0.00448761	-2.43967
TAG(52:3)_FA16:1	0.00610302	-2.36248
TAG(52:3)_FA18:0	0.0118876	-2.62128
TAG(52:3)_FA18:1	0.00577087	-2.5748
TAG(52:3)_FA18:2	0.00932081	-2.57329
TAG(52:3)_FA18:3	0.0292593	-1.33166
TAG(52:3)_FA20:0	0.0104077	-1.78016
TAG(52:3)_FA20:1	0.0118219	-1.21311
TAG(52:3)_FA20:2	0.00413416	-1.8402
TAG(52:3)_FA20:3	0.0314941	-1.1195
TAG(52:4)_FA14:0	0.0192782	-1.81232
TAG(52:4)_FA16:0	0.00978556	-2.42331
TAG(52:4)_FA16:1	0.0144328	-2.44006
TAG(52:4)_FA18:0	0.0064106	-2.46883
TAG(52:4)_FA18:1	0.00997716	-2.56568
TAG(52:4)_FA18:2	0.0155276	-2.80721
TAG(52:4)_FA18:3	0.0248695	-2.31937
TAG(52:4)_FA20:2	0.0191965	-2.10421
TAG(52:4)_FA20:3	0.0142344	-1.76021
TAG(52:4)_FA20:4	0.0328252	-1.32407
TAG(52:5)_FA14:0	0.0137694	-2.21109
TAG(52:5)_FA16:0	0.0136953	-2.8109
TAG(52:5)_FA16:1	0.0236288	-2.39788
TAG(52:5)_FA18:1	0.0226562	-2.47175
TAG(52:5)_FA18:2	0.0177036	-2.55837
TAG(52:5)_FA18:3	0.0148255	-2.8473
TAG(52:5)_FA20:3	0.0279653	-1.66939
TAG(52:5)_FA20:4	0.0223881	-1.96656
TAG(52:5)_FA20:5	0.0161464	-2.07164
TAG(52:6)_FA14:0	0.0160133	-2.57546
TAG(52:6)_FA16:0	0.0110647	-2.80812
TAG(52:6)_FA16:1	0.024297	-2.21878
TAG(52:6)_FA18:1	0.0146585	-2.38489
TAG(52:6)_FA18:2	0.0152127	-2.18705
TAG(52:6)_FA18:3	0.0194492	-2.00993
TAG(52:6)_FA20:4	0.0251469	-1.89173
TAG(52:6)_FA20:5	0.00917297	-2.49913
TAG(52:7)_FA18:1	0.0154369	-2.59838
TAG(52:7)_FA20:5	0.0146112	-2.57545
TAG(52:8)_FA18:2	0.0286435	-2.0978
TAG(53:0)_FA16:0	0.0125481	-1.87433
TAG(53:1)_FA16:0	0.0109533	-2.3491
TAG(53:1)_FA17:0	0.0120874	-2.7628
TAG(53:1)_FA18:0	0.0128543	-3.43813
TAG(53:1)_FA18:1	0.00657922	-2.97723
TAG(53:2)_FA16:0	0.00726611	-3.19862
TAG(53:2)_FA17:0	0.0104453	-2.73475
TAG(53:2)_FA18:1	0.0109032	-2.75622
TAG(53:2)_FA18:2	0.0129791	-2.8814
TAG(53:3)_FA16:0	0.00748733	-2.6857
TAG(53:3)_FA17:0	0.00943496	-2.49032
TAG(53:3)_FA18:2	0.012058	-2.81549
TAG(53:4)_FA16:0	0.0125573	-2.32618
TAG(53:4)_FA17:0	0.0161739	-2.23386
TAG(53:4)_FA18:2	0.0149509	-3.19781
TAG(53:4)_FA18:3	0.010695	-2.32014
TAG(53:4)_FA20:4	0.0287593	-1.61535
TAG(53:5)_FA20:4	0.010868	-2.21961
TAG(53:6)_FA20:4	0.0130686	-2.24852
TAG(54:0)_FA16:0	0.0132658	-2.40398
TAG(54:0)_FA18:0	0.0104658	-2.92895
TAG(54:1)_FA16:0	0.0106986	-3.07877
TAG(54:1)_FA18:0	0.0136018	-3.61603
TAG(54:1)_FA18:1	0.0145541	-3.24958
TAG(54:1)_FA20:0	0.0104324	-2.92956
TAG(54:1)_FA20:1	0.0207634	-1.82554
TAG(54:2)_FA16:0	0.0059413	-2.55379
TAG(54:2)_FA18:0	0.00586277	-3.65497
TAG(54:2)_FA18:1	0.00914595	-3.16787
TAG(54:2)_FA18:2	0.00983447	-3.14778
TAG(54:2)_FA20:0	0.0104755	-3.31972
TAG(54:2)_FA20:1	0.0108845	-1.99613
TAG(54:2)_FA20:2	0.0106257	-2.50269
TAG(54:3)_FA16:0	0.00978916	-2.50422
TAG(54:3)_FA16:1	0.00214682	-2.06117
TAG(54:3)_FA18:0	0.00741261	-3.31295
TAG(54:3)_FA18:1	0.00947874	-3.01386
TAG(54:3)_FA18:2	0.00702283	-3.27086
TAG(54:3)_FA18:3	0.021097	-2.28449
TAG(54:3)_FA20:1	0.0129576	-2.26097
TAG(54:3)_FA20:2	0.0186176	-2.67065
TAG(54:3)_FA20:3	0.0216387	-1.78288
TAG(54:4)_FA16:0	3.62236e-05	-2.45801
TAG(54:4)_FA16:1	0.000124921	-2.15055
TAG(54:4)_FA18:0	0.00110049	-2.8315
TAG(54:4)_FA18:1	0.00183201	-2.61742
TAG(54:4)_FA18:2	0.00144535	-2.92264
TAG(54:4)_FA18:3	0.0015199	-2.35855
TAG(54:4)_FA20:1	0.000485858	-1.87756
TAG(54:4)_FA20:2	0.00230114	-2.60166
TAG(54:4)_FA20:3	0.000935145	-2.3069
TAG(54:4)_FA20:4	0.000316779	-1.68152
TAG(54:5)_FA16:0	0.000961122	-2.79935
TAG(54:5)_FA16:1	0.000387456	-2.22518
TAG(54:5)_FA18:0	0.00101543	-2.96945
TAG(54:5)_FA18:1	0.00141261	-2.57553
TAG(54:5)_FA18:2	0.000635506	-2.49828
TAG(54:5)_FA18:3	0.00125849	-2.62365
TAG(54:5)_FA20:2	0.00187237	-2.15482
TAG(54:5)_FA20:3	0.00123799	-2.53772
TAG(54:5)_FA20:4	0.0013427	-2.44911
TAG(54:5)_FA20:5	0.000990625	-2.40223
TAG(54:6)_FA16:0	0.00129117	-3.1527
TAG(54:6)_FA16:1	0.0014363	-2.35692
TAG(54:6)_FA18:1	0.000943781	-3.07224
TAG(54:6)_FA18:2	0.00135204	-2.64186
TAG(54:6)_FA18:3	0.00152808	-2.5417
TAG(54:6)_FA20:3	1.34426e-05	-2.0679
TAG(54:6)_FA20:4	0.00108959	-2.82571
TAG(54:6)_FA20:5	0.00145898	-3.10783
TAG(54:7)_FA16:1	0.000978425	-2.61225
TAG(54:7)_FA18:1	0.00104481	-2.70489
TAG(54:7)_FA18:2	0.00199658	-2.98142
TAG(54:7)_FA18:3	0.00208857	-2.17602
TAG(54:7)_FA20:4	0.000258158	-2.00586
TAG(54:7)_FA20:5	0.00138199	-2.89717
TAG(54:8)_FA18:2	0.00150123	-2.78032
TAG(54:8)_FA18:3	0.00208468	-2.36925
TAG(54:8)_FA20:4	0.00184482	-1.56104
TAG(54:8)_FA20:5	0.00252339	-2.60833
TAG(55:1)_FA16:0	0.00153915	-3.13959
TAG(55:1)_FA18:1	0.00204845	-2.91695
TAG(55:2)_FA18:1	0.00126329	-3.47742
TAG(55:2)_FA18:2	0.000854646	-3.12646
TAG(55:3)_FA18:1	0.00141117	-3.43309
TAG(55:3)_FA18:2	0.00125679	-3.298
TAG(55:4)_FA18:1	0.00118466	-3.0988
TAG(55:4)_FA18:2	0.00130625	-3.30905
TAG(55:5)_FA18:1	7.38247e-05	-2.3759
TAG(55:5)_FA18:2	0.00180524	-2.98848
TAG(55:5)_FA20:4	0.00156469	-2.19741
TAG(56:1)_FA16:0	0.0131724	-2.57767
TAG(56:1)_FA18:1	0.0121696	-3.02603
TAG(56:2)_FA16:0	0.0130992	-1.89375
TAG(56:2)_FA18:0	0.00840747	-3.5229
TAG(56:2)_FA20:0	0.0113583	-3.50954
TAG(56:2)_FA20:1	0.00883611	-2.74197
TAG(56:3)_FA18:0	0.00868685	-3.08087
TAG(56:3)_FA18:1	0.00723328	-2.9407
TAG(56:3)_FA18:2	0.00503826	-3.05688
TAG(56:3)_FA20:0	0.00448946	-2.96338
TAG(56:3)_FA20:1	0.00808712	-2.69471
TAG(56:3)_FA20:2	0.00803273	-2.87995
TAG(56:4)_FA16:0	0.00138197	-2.11883
TAG(56:4)_FA18:0	0.000967709	-3.10787
TAG(56:4)_FA18:1	0.00205534	-2.73976
TAG(56:4)_FA18:2	0.00148768	-3.0836
TAG(56:4)_FA20:1	0.00144965	-2.54838
TAG(56:4)_FA20:2	0.00135155	-2.86153
TAG(56:4)_FA20:3	0.000527991	-2.63441
TAG(56:5)_FA16:0	0.000174923	-2.00474
TAG(56:5)_FA18:0	0.000677834	-3.22073
TAG(56:5)_FA18:1	0.0018869	-2.60839
TAG(56:5)_FA18:2	0.00148694	-3.20106
TAG(56:5)_FA20:1	0.00123547	-2.21965
TAG(56:5)_FA20:2	0.00302738	-2.35982
TAG(56:5)_FA20:3	0.000766304	-2.58468
TAG(56:5)_FA20:4	0.00116047	-2.67942
TAG(56:6)_FA16:0	9.32747e-05	-2.11169
TAG(56:6)_FA18:0	0.000502513	-3.18766
TAG(56:6)_FA18:1	0.00101621	-2.80245
TAG(56:6)_FA18:2	0.00109058	-2.64074
TAG(56:6)_FA18:3	9.44649e-06	-2.74264
TAG(56:6)_FA20:2	0.000642945	-2.40551
TAG(56:6)_FA20:3	0.00146227	-2.41022
TAG(56:6)_FA20:4	0.00248051	-2.71479
TAG(56:6)_FA20:5	0.00157439	-3.00958
TAG(56:7)_FA16:0	8.89368e-05	-2.31569
TAG(56:7)_FA16:1	0.00970167	-1.56467
TAG(56:7)_FA18:0	0.000857644	-3.41934
TAG(56:7)_FA18:1	0.000969153	-3.11204
TAG(56:7)_FA18:2	0.000591117	-3.0508
TAG(56:7)_FA18:3	0.000453698	-2.00075
TAG(56:7)_FA20:3	0.00307853	-2.3965
TAG(56:7)_FA20:4	0.00150218	-2.70441
TAG(56:7)_FA20:5	0.000703216	-3.12822
TAG(56:8)_FA16:0	0.00227434	-2.57453
TAG(56:8)_FA16:1	0.00417278	-1.68563
TAG(56:8)_FA18:1	0.00140878	-3.25572
TAG(56:8)_FA18:2	0.00141919	-3.20482
TAG(56:8)_FA18:3	0.000680887	-2.45832
TAG(56:8)_FA20:4	0.00107076	-2.30103
TAG(56:8)_FA20:5	0.00158322	-3.17699
TAG(56:9)_FA18:3	0.00246062	-2.30905
TAG(56:9)_FA20:4	0.00555462	-2.29423
TAG(56:9)_FA20:5	0.00181711	-2.75707
TAG(57:2)_FA18:1	0.0105347	-3.48778
TAG(57:3)_FA18:2	0.00831674	-3.46358
TAG(58:10)_FA18:2	0.0214414	-2.18216
TAG(58:10)_FA20:4	0.0101734	-2.11643
TAG(58:10)_FA20:5	0.0117836	-2.42056
TAG(58:2)_FA18:1	0.0118405	-3.36724
TAG(58:3)_FA18:1	0.00827175	-2.74605
TAG(58:5)_FA18:1	0.00199326	-1.97851
TAG(58:6)_FA18:0	0.00888675	-1.77941
TAG(58:6)_FA18:1	0.0140639	-1.98111
TAG(58:6)_FA20:4	0.00711816	-1.88051
TAG(58:7)_FA18:0	0.00566432	-2.06991
TAG(58:7)_FA18:1	0.00515885	-1.88574
TAG(58:7)_FA18:2	0.00314847	-1.96651
TAG(58:7)_FA20:4	0.0154885	-1.69698
TAG(58:8)_FA18:1	0.00823549	-2.10613
TAG(58:8)_FA18:2	0.00708484	-2.59842
TAG(58:8)_FA20:3	0.00717961	-1.66671
TAG(58:8)_FA20:4	0.00556122	-1.41252
TAG(58:9)_FA18:1	0.00522239	-1.99759
TAG(58:9)_FA18:2	0.0203253	-2.55942
TAG(58:9)_FA20:4	0.0180044	-1.87371
