# Supplementary material for: Endosomal catabolism of phosphatidylinositol 4,5-bisphosphate is fundamental in building resilience against pathogens
Source: Protein Cell. 2024 Aug 1;16(3):161–87. doi: 10.1093/procel/pwae041 (PMC11891140; doi:10.1093/procel/pwae041)
Supplement: pwae041_suppl_Supplementary_Table_S2 [file pwae041_suppl_supplementary_table_s2.xlsx]

## Sheet: Table S2
Table S2. Statistics for survival analysis.
C. elegans Genotype	n	Mean lifespan ± SEM (Hours)	p-value (Log-rank test)
Fig. 1A
WT	117	80.21±1.57
cnt-1(tm2313)	115	79.83±1.66	WT v.s. cnt-1(tm2313), p=9878
rab-10(ok1494)	119	50.62±1.56	WT v.s. rab-10(ok1494), p<0.0001
rab-10(ycx126)	121	51.67±1.45	WT v.s. rab-10(ycx126), p<0.0001
Fig. S1A
Ctrl	124	81.87±1.74
dpy-23(RNAi)	110	63.93±1.99	Ctrl v.s. dpy-23(RNAi), p<0.0001
Fig. S1B
WT	117	79.18±1.7
arf-6(tm1447)	116	80.07±1.75	WT v.s. arf-6(tm1447), p=0.7523
amph-1(tm1060)	120	79.6±1.63	WT v.s. amph-1(tm1060), p=0.9367
Fig. 3F
WT	116	79.03±1.69
unc-16(e109)	111	44.54±1.36	WT v.s. unc-16(e109), p<0.0001
unc-16(ycx124)	119	54.45±1.74	WT v.s. unc-16(ycx124), p<0.0001
Fig. S3C
WT	126	79.14±1.56
UNC-16::MC	124	91.65±2.45	WT v.s. UNC-16::MC, p<0.0001
MC::RAB-10(Q68L)	124	79.65±2.23	WT v.s. MC::RAB-10(Q68L), p=0.2857
Fig. 6C
Ctrl	118	79.93±1.63	Ctrl v.s. egl-8(n488), p<0.0001
egl-8(n488)	126	25.05±0.81	Ctrl v.s. egl-8(n488);+PMA, p<0.0001
egl-8(n488);+PMA	119	41.65±1.62	egl-8(n488) v.s. egl-8(n488);+PMA, p<0.0001
Ctrl	118	80.34±1.69
rab-10(ok1494);+PMA	117	69.03±1.9	Ctrl v.s. unc-16(e109), p<0.0001
unc-16(e109);+PMA	121	67.24±1.76	Ctrl v.s. rab-10(ok1494), p<0.0001
unc-16(e109)	124	44.61±1.17	unc-16(e109) v.s. unc-16(e109);+PMA, p<0.0001
rab-10(ok1494)	119	50.82±1.65	rab-10(ok1494) v.s. rab-10(ok1494);+PMA, p<0.0001
Fig. S6A
WT	121	79.34±1.73
rab-10(ok1494)	115	51.23±1.58	WT v.s. rab-10(ok1494), p<0.0001
rab-10(ok1494);EGL-8::MC(OE)	112	70.82±1.81	WT v.s. rab-10(ok1494); EGL-8::MC(OE), p=0.0034
Fig. 7E
WT	127	79.56±1.61
unc-16(e109)	129	42.6±1.23	WT v.s. unc-16(e109), p<0.0001
unc-16(L360P)	126	50.67±1.71	WT v.s. unc-16(L360P), p<0.0001
