# Supplementary material for: Endosomal catabolism of phosphatidylinositol 4,5-bisphosphate is fundamental in building resilience against pathogens
Source: Protein Cell. 2024 Aug 1;16(3):161–87. doi: 10.1093/procel/pwae041 (PMC11891140; doi:10.1093/procel/pwae041)
Supplement: pwae041_suppl_Supplementary_Table_S3 [file pwae041_suppl_supplementary_table_s3.xlsx]

## Sheet: Fig 1B
Figure 1B.
uninfected	P.aeruginosa	P.aeruginosa;rab-10(ok1494)	P.aeruginosa;cnt-1(tm2313)	P.aeruginosa; rab-10(ok1494);dgk-1(RNAi)
2.45	28.577	5.755	10.749	4.288
2.884	14.876	2.578	9.577	11.456
2.113	12.821	3.923	20.635	13.004
1.779	27.306	2.285	13.174	12.205
4.158	13.605	4.74	11.843	20.499
2.502	11.55	4.475	7.732	10.167
1.736	21.011	2.76	8.479	4.221
1.559	12.272	2.314	8.243	10.992
1.547	22.84	3.918	11.744	10.59
3.82	10.693	3.046	21.098	12.673
2.161	21.688	2.225	13.926	6.655
1.506	17.814	2.055	14.986	16.838
2.722	14.754	2.489	19.3	6.159
2.355	16.729	3.482	25.618	11.964
2.106	22.256	4.283	8.5	8.713
2.985	8.722	4.824	7.937	4.776
2.581	13.204	5.551	8.765	14.536
1.946	15.164	6.586	7.325	14.428
3.735	11.64	7.147	16.3	9.8
2.747	10.426	4.422	9.903	9.555
2.089	11.85	5.278	8.369	9.972
1.617	11.734	6.788	36.7	9.934
0.656	18.225	4.341	19.337	11.58
2.672	14.247	3.918	20.785	14.624
4.775	20.117	2.901	15.384	18.047
Number of families	1
Number of comparisons per family	10
Alpha	0.05
Tukey's multiple comparisons test	Mean Diff.	95.00% CI of diff.	Significant?	Summary	Adjusted P Value
uninfected vs. P.aeruginosa	-13.72	-17.18 to -10.25	Yes	****	<0.0001	A-B
uninfected vs. P.aeruginosa;rab-10(ok1494)	-1.635	-5.101 to 1.831	No	ns	0.6876	A-C
uninfected vs. P.aeruginosa;cnt-1(tm2313)	-11.81	-15.27 to -8.342	Yes	****	<0.0001	A-D
uninfected vs. Column E	-8.659	-12.13 to -5.193	Yes	****	<0.0001	A-E
P.aeruginosa vs. P.aeruginosa;rab-10(ok1494)	12.08	8.615 to 15.55	Yes	****	<0.0001	B-C
P.aeruginosa vs. P.aeruginosa;cnt-1(tm2313)	1.908	-1.558 to 5.375	No	ns	0.5484	B-D
P.aeruginosa vs. Column E	5.058	1.592 to 8.524	Yes	***	0.0009	B-E
P.aeruginosa;rab-10(ok1494) vs. P.aeruginosa;cnt-1(tm2313)	-10.17	-13.64 to -6.707	Yes	****	<0.0001	C-D
P.aeruginosa;rab-10(ok1494) vs. Column E	-7.024	-10.49 to -3.558	Yes	****	<0.0001	C-E
P.aeruginosa;cnt-1(tm2313) vs. Column E	3.149	-0.3168 to 6.615	No	ns	0.0937	D-E
Test details	Mean 1	Mean 2	Mean Diff.	SE of diff.	n1	n2	q	DF
uninfected vs. P.aeruginosa	2.448	16.16	-13.72	1.251	25	25	15.5	120
uninfected vs. P.aeruginosa;rab-10(ok1494)	2.448	4.083	-1.635	1.251	25	25	1.848	120
uninfected vs. P.aeruginosa;cnt-1(tm2313)	2.448	14.26	-11.81	1.251	25	25	13.34	120
uninfected vs. Column E	2.448	11.11	-8.659	1.251	25	25	9.785	120
P.aeruginosa vs. P.aeruginosa;rab-10(ok1494)	16.16	4.083	12.08	1.251	25	25	13.65	120
P.aeruginosa vs. P.aeruginosa;cnt-1(tm2313)	16.16	14.26	1.908	1.251	25	25	2.157	120
P.aeruginosa vs. Column E	16.16	11.11	5.058	1.251	25	25	5.716	120
P.aeruginosa;rab-10(ok1494) vs. P.aeruginosa;cnt-1(tm2313)	4.083	14.26	-10.17	1.251	25	25	11.5	120
P.aeruginosa;rab-10(ok1494) vs. Column E	4.083	11.11	-7.024	1.251	25	25	7.937	120
P.aeruginosa;cnt-1(tm2313) vs. Column E	14.26	11.11	3.149	1.251	25	25	3.559	120

## Sheet: Fig 1E
Figure 1E.
wrmScarlet::RAB-10SC KI
0.366
0.306
0.838
0.539
0.511
0.49
0.855
0.232
0.307
0.396
0.52
0.411
0.476
0.592
0.699
0.637
0.481
0.603
0.777
0.712
0.834
0.773
0.925
0.357
0.757
0.406
0.952
0.887
0.972
0.647
0.334
0.93
0.652
0.719
0.84
0.573
0.715
0.882
0.796
0.814
0.748
0.745
0.769
0.6
0.827
0.653
0.573
0.773
0.788
0.77
0.776
0.65
0.536
0.89
0.806
0.874
0.717
0.772

## Sheet: Fig 1F
Figure 1F.
WT	rab-10(ok1494)	rab-10(ycx126)
58553	12645	9676
34935	13071	4318
41693	7293	4450
40073	12529	13020
28552	12164	11384
57844	12813	5220
42191	8416	4165
57781	7466	9612
41324	7282	10410
29269	4733	7136
25075	8770	11530
37384	7441	9758
12349	7611	3315
20146	9032	12201
20468	14556	11151
18117	6494	10099
15156	11231	8717
30957	5742	11403
14563	10277	5347
32588	8674	8462
41643	8182	13507
36972	13209	4379
39156	9713	15534
33919	12999	6590
Number of families	1
Number of comparisons per family	3
Alpha	0.05
Tukey's multiple comparisons test	Mean Diff.	95.00% CI of diff.	Significant?	Summary	Adjusted P Value
WT vs. rab-10(ok1494)	24099	18527 to 29670	Yes	****	<0.0001	A-B
WT vs. rab-10(ycx126)	24972	19400 to 30543	Yes	****	<0.0001	A-C
rab-10(ok1494) vs. rab-10(ycx126)	873.3	-4698 to 6445	No	ns	0.9253	B-C
Test details	Mean 1	Mean 2	Mean Diff.	SE of diff.	n1	n2	q	DF
WT vs. rab-10(ok1494)	33780	9681	24099	2326	24	24	14.65	69
WT vs. rab-10(ycx126)	33780	8808	24972	2326	24	24	15.18	69
rab-10(ok1494) vs. rab-10(ycx126)	9681	8808	873.3	2326	24	24	0.531	69

## Sheet: Fig 1G
Figure 1G.
WT	rab-10(ok1494)
0.173	0.35
0.172	0.335
0.152	0.347
0.162	0.349
0.022	0.363
0.363	0.291
0.241	0.318
0.163	0.288
0.127	0.228
0.288	0.189
0.176	0.263
0.228	0.339
0.189	0.369
0.159	0.425
0.263	0.271
0.193	0.214
0.233	0.367
0.228	0.435
0.16	0.362
0.271	0.273
0.214	0.208
0.047	0.321
0.131	0.477
0.208	0.322
0.12	0.256
0.259	0.484
0.149	0.436
0.256	0.392
0.301	0.301
0.047	0.43
0.256	0.521
0.251	0.5
0.232	0.503
0.293	0.379
0.317	0.466
0.144	0.423
0.157	0.256
0.125	0.251
0.225	0.293
0.277	0.339
0.282	0.157
0.291	0.225
0.135	0.277
0.225	0.282
0.114	0.291
0.147	0.225
0.283	0.363
0.145	0.568
0.073	0.404
0.147	0.325
0.08	0.259
0.132	0.283
0.133	0.318
0.147	0.327
Table Analyzed	MC::2xFYVE;TbR332H::GFP
Column B	rab-10(ok1494)
vs.	vs.
Column A	WT
Unpaired t test
P value	<0.0001
P value summary	****
Significantly different (P < 0.05)?	Yes
One- or two-tailed P value?	Two-tailed
t, df	t=9.133, df=106
How big is the difference?
Mean of column A	0.1909
Mean of column B	0.3377
Difference between means (B - A) ± SEM	0.1469 ± 0.01608
95% confidence interval	0.1150 to 0.1788
R squared (eta squared)	0.4404
F test to compare variances
F, DFn, Dfd	1.468, 53, 53
P value	0.1655
P value summary	ns
Significantly different (P < 0.05)?	No
Data analyzed
Sample size, column A	54
Sample size, column B	54

## Sheet: Fig 1H
Figure 1H.
WT	rab-10(ok1494)
0.244	0.182
0.2416	0.019
0.1336	0.001
0.4368	0.197
0.3808	0.132
0.3912	0.098
0.4088	0.233
0.3904	0.158
0.1624	0.045
0.472	0.278
0.1704	0.047
0.2648	0.09
0.26	0.118
0.2488	0.15
0.1896	0.133
0.248	0.221
0.172	0.051
0.2848	0.012
0.1808	0.029
0.2616	0.119
0.2528	0.208
0.252	0.1
0.2088	0.163
0.1672	0.046
0.2024	0.002
0.1792	0
0.3296	0.072
0.3472	0
0.3168	0.002
0.3008	0
0.3512	0
0.4	0.072
0.1832	0.002
0.3496	0
0.1592	0
0.4072	0
0.356	0.001
0.344	0.131
0.376	0.126
0.2848	0.042
0.2728	0.119
0.2824	0.355
0.2432	0.209
0.3472	0.107
0.3136	0.151
0.3056	0.075
0.2992	0.034
0.2352	0.041
0.2824	0.246
0.2528	0.266
0.1648	0.202
0.3584	0.035
0.14	0.2
0.2952	0.158
Table Analyzed	MC::2xFYVE;NES::GFP::C1ab-PKD1SC KI
Column B	rab-10(ok1494)
vs.	vs.
Column A	WT
Unpaired t test
P value	<0.0001
P value summary	****
Significantly different (P < 0.05)?	Yes
One- or two-tailed P value?	Two-tailed
t, df	t=10.67, df=106
How big is the difference?
Mean of column A	0.2797
Mean of column B	0.1014
Difference between means (B - A) ± SEM	-0.1782 ± 0.01670
95% confidence interval	-0.2114 to -0.1451
R squared (eta squared)	0.5179
F test to compare variances
F, DFn, Dfd	1.139, 53, 53
P value	0.6381
P value summary	ns
Significantly different (P < 0.05)?	No
Data analyzed
Sample size, column A	54
Sample size, column B	54

## Sheet: Fig 2D
Figure 2D.
WT	unc-16(e109)
3402	27884
5628	12247
4915	33503
3584	17130
6705	18646
5435	7632
3284	15656
1714	16518
3625	19446
4316	8354
2821	10080
2301	15021
5295	21371
5308	17279
4839	5963
3215	9630
4132	6880
3991	9410
4784	10799
4004	9422
3239	17978
4157	7850
2957	10379
2847	6730
Table Analyzed	GFP::RAB-10
Column B	unc-16(e109)
vs.	vs.
Column A	WT
Unpaired t test
P value	<0.0001
P value summary	****
Significantly different (P < 0.05)?	Yes
One- or two-tailed P value?	Two-tailed
t, df	t=6.943, df=46
How big is the difference?
Mean of column A	4021
Mean of column B	13992
Difference between means (B - A) ± SEM	9971 ± 1436
95% confidence interval	7080 to 12862
R squared (eta squared)	0.5117
F test to compare variances
F, DFn, Dfd	34.58, 23, 23
P value	<0.0001
P value summary	****
Significantly different (P < 0.05)?	Yes
Data analyzed
Sample size, column A	24
Sample size, column B	24

## Sheet: Fig 2E
Figure 2E.
WT	unc-16(e109)
854	12475
445	13383
1425	19598
220	12149
704	20111
1324	21927
327	7656
899	17691
1044	3817
1204	9304
541	15408
677	18722
545	7412
417	9991
510	41887
648	20308
151	35284
364	22148
206	22582
589	43350
780	14197
1180	21914
1242	29444
766	16075
Table Analyzed	hTAC::GFP
Column B	unc-16(e109)
vs.	vs.
Column A	WT
Unpaired t test
P value	<0.0001
P value summary	****
Significantly different (P < 0.05)?	Yes
One- or two-tailed P value?	Two-tailed
t, df	t=8.837, df=46
How big is the difference?
Mean of column A	710.9
Mean of column B	19035
Difference between means (B - A) ± SEM	18324 ± 2073
95% confidence interval	14150 to 22498
R squared (eta squared)	0.6293
F test to compare variances
F, DFn, Dfd	750.8, 23, 23
P value	<0.0001
P value summary	****
Significantly different (P < 0.05)?	Yes
Data analyzed
Sample size, column A	24
Sample size, column B	24

## Sheet: Fig 2F
Figure 2F.
WT	rab-10(ok1494)
2112	316
2434	342
2677	1024
2956	82
2627	215
2014	497
1673	1968
2532	733
2066	954
2377	188
2878	1914
1535	1191
1811	1616
2751	1507
2927	1635
1692	73
2026	141
2656	480
1452	126
3840	338
3085	485
2417	853
1486	484
1645	139
Table Analyzed	anti UNC-16
Column B	rab-10(ok1494)
vs.	vs.
Column A	WT
Unpaired t test
P value	<0.0001
P value summary	****
Significantly different (P < 0.05)?	Yes
One- or two-tailed P value?	Two-tailed
t, df	t=9.072, df=46
How big is the difference?
Mean of column A	2320
Mean of column B	720.9
Difference between means (B - A) ± SEM	-1599 ± 176.2
95% confidence interval	-1953 to -1244
R squared (eta squared)	0.6415
F test to compare variances
F, DFn, Dfd	1.028, 23, 23
P value	0.9476
P value summary	ns
Significantly different (P < 0.05)?	No
Data analyzed
Sample size, column A	24
Sample size, column B	24

## Sheet: Fig 2H
Figure 2H.
GFP::RME-1	GFP::RAB-5	GFP::RAB-10
0.114	0.782	0.64
0.115	0.433	0.49
0.113	0.302	0.473
0.143	0.668	0.506
0.152	0.367	0.542
0.162	0.492	0.452
0.112	0.347	0.784
0.11	0.371	0.536
0.199	0.478	0.394
0.164	0.373	0.495
0.107	0.314	0.728
0.17	0.668	0.509
0.144	0.804	0.477
0.151	0.828	0.381
0.194	0.746	0.248
0.15	0.785	0.592
0.145	0.765	0.45
0.168	0.813	0.417
0.192	0.801	0.551
0.134	0.829	0.641
0.124	0.589	0.514
0.098	0.724	0.69
0.131	0.575	0.482
0.14	0.472	0.711
0.118	0.557	0.75
0.164	0.579	0.621
0.16	0.643	0.516
0.137	0.627	0.599
0.175	0.6	0.793
0.143	0.799	0.61
0.173	0.48	0.718
0.145	0.663	0.654
0.111	0.653	0.417
0.123	0.841	0.555
0.286	0.835	0.535
0.267	0.743	0.718
0.135	0.746	0.53
0.074	0.751	0.465
0.175	0.862	0.581
0.275	0.708	0.709
0.193	0.709	0.575
0.293	0.643	0.556
0.183	0.815	0.534
0.118	0.766	0.491
0.177	0.837	0.476
0.108	0.627	0.54
0.167	0.46	0.422
0.12	0.793	0.807
0.181	0.708	0.698
0.211	0.534	0.771
0.165	0.676	0.702
0.069	0.547	0.722
0.144	0.33	0.676
0.163	0.461	0.748

## Sheet: Fig 3A
Figure 3A.
WT	unc-16(e109)
15390	140368
20914	67732
19785	68294
26985	180038
20293	88306
21438	115056
27175	119120
23695	119906
27772	97333
27573	160635
16491	114397
17347	114611
13379	114569
22868	94825
18477	111495
9906	104147
12615	104355
16991	86558
14725	91675
23916	53651
17473	162872
28814	176138
13977	130406
16814	177613
Table Analyzed	TbR332H::GFP
Column B	unc-16(e109)
vs.	vs.
Column A	WT
Unpaired t test
P value	<0.0001
P value summary	****
Significantly different (P < 0.05)?	Yes
One- or two-tailed P value?	Two-tailed
t, df	t=13.33, df=46
How big is the difference?
Mean of column A	19784
Mean of column B	116421
Difference between means (B - A) ± SEM	96637 ± 7250
95% confidence interval	82044 to 111230
R squared (eta squared)	0.7944
F test to compare variances
F, DFn, Dfd	42.45, 23, 23
P value	<0.0001
P value summary	****
Significantly different (P < 0.05)?	Yes
Data analyzed
Sample size, column A	24
Sample size, column B	24

[truncated: 56 more sheets: Fig 3B, Fig 3C, Fig 3D, Fig 3G, Fig 4B and Fig S4, Fig 4C, Fig 4D, Fig 4E, Fig 5A, Fig 5B, Fig 5F, Fig 6A, Fig 6E, Fig 6F, Fig 7F, Fig 7G, Fig 7H, Fig 7I, Fig 7J, Fig 8A …]
