# Supplementary material for: Endosomal catabolism of phosphatidylinositol 4,5-bisphosphate is fundamental in building resilience against pathogens
Source: Protein Cell. 2024 Aug 1;16(3):161–87. doi: 10.1093/procel/pwae041 (PMC11891140; doi:10.1093/procel/pwae041)
Supplement: pwae041_suppl_Supplementary_Table_S4 [file pwae041_suppl_supplementary_table_s4.xlsx]

## Sheet: Table S4
Genotyping primers designed for this study
egl-8(n488) sequencing primer FWD	acagcgacgtcgatcaagaa
egl-8(n488) sequencing primer REV	cacctcatgggttgtcgttt
rab-10(ok1494) sequencing primer FWD	tggttgcactggattcaccgta
rab-10(ok1494) sequencing primer REV	ccgagaatttcccagaaacagc
unc-16(e109) sequencing primer FWD	gtagttggtttccaatatcacatcgct
unc-16(e109) sequencing primer REV	tgtggaatatccctgggtgatggt
amph-1(tm1060) sequencing primer FWD	acaagtttgcggccacgttt
amph-1(tm1060) sequencing primer REV	gaatcactgggttctccctcat
cnt-1(tm2313) sequencing primer FWD	CCTCACCAGACCACGGATCA
cnt-1(tm2313) sequencing primer REV	TCCACGACCGCATTCGAACA
arf-6(tm1447) sequencing primer FWD	CGCAAAAACGAATGCGTAGC
arf-6(tm1447) sequencing primer REV	GGTTGGACGTACCTGCAAAG
Primers used for qRT-PCR
lys-2 FWD	TCCTCCGTGGATTTGTTCCAA
lys-2 REV	TTGTTTGGCCAGTTGGCAGG
irg-4 FWD	TGTCCCACTGTCACAAGCTCA
irg-4 REV	CGGGAATTGGGTTTCGACCG
drd-50 FWD	CTGGTGTGCCTCTGGTTCTT
drd-50 REV	GCAGAAGCCATTCTTTGCCC
sysm-1 FWD	TGCTTCAGAGTCGTGTGTCG
sysm-1 REV	TCTGCATTGGCTGTGCAGTTG
irg-5 FWD	CCGTACTCCATCCGATTCGC
irg-5 REV	TGGAGCCGAAACAAGTTGTGGA
tbc-11 FWD	GGGAAAACGACGACCTGGCA
tbc-11 REV	GCCAGCATTTGTCGCAGTCG
denn-4 FWD	TGTTTCAGAAGCATCCCGTTG
denn-4 REV	AGCATACTTGATCGAGCGGG
let-413 FWD	TGGATCTCTGACGAATCTGCG
let-413 REV	GTGTCAGGGAGGTCCGTTAAG
rab-10 FWD	GGGACACAGCTGGACAAGAA
rab-10 REV	TCCACTGCTACTCTGCCTCT
unc-16 FWD	TCGGACGATGGAAGTTTGGGA
unc-16 REV	ACACGCTGCATTTCTGAACGA
egl-8 FWD	CGCCGTAATTCGTCCATAGCG
egl-8 REV	TAGTCGCTGGAGACCCGGTA
snb-1 FWD	ccggataagaccatcttgacg
snb-1 REV	gacgacttcatcaacctgagc
act-3 FWD	AAATCACCGCTCTTGCCCCA
act-3 REV	TGTTATTGCCCCAAAAGGGACC
